# Supplementary material for: Sex differences in immune gene expression in the brain of a small shorebird
Source: Immunogenetics. 2022 Jan 27;74(5):487–96. doi: 10.1007/s00251-022-01253-w (PMC8792134; doi:10.1007/s00251-022-01253-w)
Supplement: Supplementary file 2 — Supplementary file2 (XLSX 167 KB) [file 251_2022_1253_MOESM2_ESM.xlsx]

## Sheet: Table S3. sex
Table S3. DEG results by sex. Highlighted in green are over expressed genes above the threshold of alpha=0.05.
	baseMean	log2FoldChange	lfcSE	stat	pvalue	padj
CHAAL00000001967	1044.17	0.855348	0.0523905	16.3264	6.40544e-60	2.2355e-57
CHAAL00000013158	54.3954	0.759591	0.0906811	8.37651	5.45197e-17	9.5137e-15
CHAAL00000002733	64.3864	0.6771	0.0841414	8.04717	8.47312e-16	9.85706e-14
CHAAL00000014271	300.049	0.510986	0.0736437	6.93862	3.95935e-12	3.45453e-10
CHAAL00000012274	21.1368	0.686207	0.102989	6.66293	2.68417e-11	1.87355e-09
CHAAL00000002488	19.7923	0.490409	0.107311	4.56999	4.87739e-06	0.000283702
CHAAL00000012457	7.66771	0.480201	0.111142	4.32061	1.55599e-05	0.000775773
CHAAL00000003424	86.2141	-0.283477	0.083801	-3.38274	0.000717673	0.0290209
CHAAL00000012612	118.879	0.320629	0.0951079	3.37121	0.000748389	0.0290209
CHAAL00000007024	59.0347	0.264057	0.0820349	3.21884	0.00128709	0.0449193
CHAAL00000007046	5.25818	0.340152	0.10743	3.16625	0.00154417	0.0489923
CHAAL00000008117	9.21764	-0.330789	0.111561	-2.96508	0.00302603	0.088007
CHAAL00000008335	3.21227	0.25648	0.0978917	2.62004	0.00879202	0.236032
CHAAL00000006875	70.6601	0.191837	0.073977	2.59319	0.00950892	0.237044
CHAAL00000005884	72.8283	-0.22176	0.0876969	-2.52871	0.0114483	0.266365
CHAAL00000001280	74.7806	-0.191894	0.0788431	-2.43387	0.0149382	0.32584
CHAAL00000013312	177.871	-0.133279	0.056748	-2.34862	0.0188433	0.386842
CHAAL00000006209	212.125	-0.229705	0.102703	-2.2366	0.0253128	0.410971
CHAAL00000007660	194.732	-0.126337	0.0556632	-2.26967	0.0232277	0.410971
CHAAL00000008726	325.25	-0.109375	0.048092	-2.27429	0.0229488	0.410971
CHAAL00000011509	13.4696	-0.247602	0.111152	-2.22761	0.0259065	0.410971
CHAAL00000014723	94.903	-0.160491	0.0720059	-2.22885	0.0258237	0.410971
CHAAL00000003758	170.367	-0.15603	0.0731748	-2.13229	0.0329827	0.485672
CHAAL00000005017	29.0513	-0.219468	0.103169	-2.12726	0.0333986	0.485672
CHAAL00000013089	634.651	0.0946047	0.0467127	2.02525	0.042842	0.598074
CHAAL00000000810	8.61129	-0.197198	0.10124	-1.94783	0.051435	0.66516
CHAAL00000003180	246.362	0.117009	0.0606401	1.92957	0.0536604	0.66516
CHAAL00000008198	1.69689	0.114571	0.0597737	1.91674	0.0552712	0.66516
CHAAL00000013940	1412.18	-0.121853	0.0629395	-1.93603	0.0528636	0.66516
CHAAL00000001326	80.7365	-0.186864	0.10107	-1.84886	0.0644774	0.674561
CHAAL00000003709	126.39	-0.206135	0.108876	-1.89331	0.0583169	0.674561
CHAAL00000008829	1291.85	-0.127499	0.069773	-1.82734	0.0676494	0.674561
CHAAL00000010046	51.2481	0.148416	0.0802723	1.84891	0.0644715	0.674561
CHAAL00000012780	36.6085	-0.169619	0.0927009	-1.82974	0.0672886	0.674561
CHAAL00000015022	614.833	0.0878629	0.0473501	1.8556	0.0635103	0.674561
CHAAL00000000305	5.16381	-0.182145	0.108504	-1.67868	0.0932136	0.82051
CHAAL00000003285	32.7881	-0.182581	0.110727	-1.64892	0.0991635	0.82051
CHAAL00000004024	67.7556	-0.118621	0.0727174	-1.63126	0.102836	0.82051
CHAAL00000005029	2.63791	-0.155148	0.0939182	-1.65195	0.0985447	0.82051
CHAAL00000007578	257.636	0.103805	0.0637475	1.62837	0.103445	0.82051
CHAAL00000009244	248.15	0.09974	0.0596753	1.67138	0.0946469	0.82051
CHAAL00000010036	59.599	-0.131323	0.0802703	-1.63601	0.101837	0.82051
CHAAL00000013288	322.097	-0.139556	0.0850728	-1.64044	0.100915	0.82051
CHAAL00000014081	416.105	0.0905372	0.0542833	1.66787	0.0953423	0.82051
CHAAL00000004456	728.908	0.0748463	0.0462849	1.61708	0.105861	0.821013
CHAAL00000010203	19.3414	-0.179663	0.112236	-1.60076	0.10943	0.83024
CHAAL00000001793	56.9759	-0.153927	0.0999396	-1.5402	0.123512	0.912881
CHAAL00000003652	145.663	0.0856158	0.0562759	1.52136	0.128169	0.912881
CHAAL00000012500	272.685	0.0786138	0.0515929	1.52373	0.127576	0.912881
CHAAL00000010339	308.733	-0.114665	0.0782942	-1.46454	0.143047	0.998465
CHAAL00000000007	185.001	-0.0532741	0.0667049	-0.798654	0.424491	0.999588
CHAAL00000000015	1222.7	-0.0258072	0.0682381	-0.378193	0.705287	0.999588
CHAAL00000000048	70.0588	-0.00265322	0.0771429	-0.0343936	0.972563	0.999588
CHAAL00000000075	1.58697	-0.000333951	0.0813322	-0.00410601	0.996724	0.999588
CHAAL00000000082	62.6264	0.0310246	0.0852915	0.363748	0.716046	0.999588
CHAAL00000000238	45.7602	-0.023315	0.111777	-0.208584	0.834773	0.999588
CHAAL00000000331	1226.46	0.082969	0.0675394	1.22845	0.219277	0.999588
CHAAL00000000356	5.20187	0.0779821	0.106258	0.733891	0.463015	0.999588
CHAAL00000000457	21.6262	-0.0537442	0.1073	-0.500876	0.616459	0.999588
CHAAL00000000499	4.73636	-0.116383	0.107486	-1.08277	0.278911	0.999588
CHAAL00000000585	36.2116	-0.0918741	0.0906557	-1.01344	0.31085	0.999588
CHAAL00000000612	233.041	-0.00976318	0.0579862	-0.168371	0.866292	0.999588
CHAAL00000000679	19.6247	-0.0844165	0.104815	-0.805386	0.420597	0.999588
CHAAL00000000752	2.98705	0.0351235	0.0972595	0.361132	0.718001	0.999588
CHAAL00000000766	7.44627	-0.125553	0.111173	-1.12935	0.258749	0.999588
CHAAL00000000791	6.21945	0.0517681	0.110847	0.467022	0.640484	0.999588
CHAAL00000000836	61.0715	0.0399936	0.099503	0.401934	0.687733	0.999588
CHAAL00000000856	311.51	-0.00570757	0.0506282	-0.112735	0.910241	0.999588
CHAAL00000000904	43.1127	-0.127247	0.100876	-1.26141	0.207161	0.999588
CHAAL00000000965	116.939	0.0232501	0.0614651	0.378265	0.705234	0.999588
CHAAL00000001066	312.46	-0.00637361	0.0583621	-0.109208	0.913037	0.999588
CHAAL00000001162	299.99	-0.0348949	0.0486708	-0.716958	0.4734	0.999588
CHAAL00000001205	137.174	-0.120627	0.094428	-1.27745	0.201444	0.999588
CHAAL00000001235	100.752	-0.0124608	0.0682607	-0.182548	0.855153	0.999588
CHAAL00000001241	111.806	-0.0332655	0.0721669	-0.460953	0.644832	0.999588
CHAAL00000001261	180.803	0.0329385	0.0507166	0.649461	0.51604	0.999588
CHAAL00000001328	215.957	0.0572032	0.0652207	0.877071	0.380448	0.999588
CHAAL00000001436	18.848	0.0443767	0.105889	0.419085	0.675154	0.999588
CHAAL00000001476	6.40033	0.0270429	0.106981	0.252781	0.800437	0.999588
CHAAL00000001477	14.6001	0.13305	0.112353	1.18421	0.236328	0.999588
CHAAL00000001507	138.483	-0.0383393	0.085208	-0.449949	0.652747	0.999588
CHAAL00000001609	65.2621	-0.0135955	0.0747399	-0.181904	0.855658	0.999588
CHAAL00000001619	186.484	-0.04751	0.0537169	-0.884453	0.376452	0.999588
CHAAL00000001650	1354.24	-0.0390445	0.0943146	-0.413982	0.678888	0.999588
CHAAL00000001698	27.5791	-0.0607228	0.0992478	-0.61183	0.54065	0.999588
CHAAL00000001737	20.0195	0.0247581	0.104611	0.236669	0.812914	0.999588
CHAAL00000001850	12.4864	-0.0080474	0.109973	-0.0731764	0.941666	0.999588
CHAAL00000001867	12.9071	0.100627	0.111518	0.902336	0.366878	0.999588
CHAAL00000001944	109.572	-0.0502436	0.0694393	-0.723562	0.469335	0.999588
CHAAL00000002019	127.333	-0.0595751	0.0888944	-0.670179	0.502744	0.999588
CHAAL00000002074	139.694	-0.0138644	0.074573	-0.185917	0.85251	0.999588
CHAAL00000002117	48.4357	-0.0163336	0.0993189	-0.164456	0.869372	0.999588
CHAAL00000002215	254.661	-0.0473882	0.0710385	-0.667077	0.504723	0.999588
CHAAL00000002226	107.736	0.0230742	0.0611459	0.377364	0.705903	0.999588
CHAAL00000002243	50.2191	0.0717585	0.0838876	0.855412	0.392323	0.999588
CHAAL00000002302	20.326	0.0299691	0.10656	0.281242	0.778525	0.999588
CHAAL00000002387	144.786	0.0237489	0.0558284	0.425392	0.670551	0.999588
CHAAL00000002507	1.51752	-0.0109424	0.0783026	-0.139745	0.888861	0.999588
CHAAL00000002541	46.0829	0.0926742	0.086743	1.06838	0.285351	0.999588
CHAAL00000002564	205.486	0.0787417	0.060421	1.30322	0.192501	0.999588
CHAAL00000002572	110.786	-0.050204	0.0937973	-0.535239	0.592485	0.999588
CHAAL00000002580	741.795	-0.0335592	0.0631519	-0.531405	0.595138	0.999588
CHAAL00000002621	104.464	0.000427051	0.0786611	0.005429	0.995668	0.999588
CHAAL00000002830	152.039	-0.0289598	0.110287	-0.262585	0.792871	0.999588
CHAAL00000002845	51.7242	0.0430288	0.0923566	0.465899	0.641288	0.999588
CHAAL00000002897	73.8971	-0.0427928	0.0786602	-0.544021	0.586427	0.999588
CHAAL00000002930	2.35105	0.0302062	0.0921123	0.327928	0.742966	0.999588
CHAAL00000003069	1190.51	0.0291265	0.0812308	0.358564	0.719921	0.999588
CHAAL00000003210	181.963	-0.0134544	0.0579793	-0.232056	0.816495	0.999588
CHAAL00000003288	1.42468	-0.0162686	0.0774737	-0.209988	0.833677	0.999588
CHAAL00000003330	377.168	0.083728	0.0694266	1.20599	0.22782	0.999588
CHAAL00000003402	66.7556	0.0868307	0.0770387	1.1271	0.259698	0.999588
CHAAL00000003415	8.11872	-0.0611861	0.111898	-0.5468	0.584516	0.999588
CHAAL00000003479	47.0629	-0.0158559	0.0878816	-0.180423	0.85682	0.999588
CHAAL00000003610	181.637	0.00115088	0.0512864	0.0224402	0.982097	0.999588
CHAAL00000003629	36.1883	0.102975	0.0937227	1.09872	0.27189	0.999588
CHAAL00000003680	160.043	0.0016579	0.0532673	0.0311242	0.97517	0.999588
CHAAL00000003722	13.8999	0.0269042	0.109988	0.244612	0.806757	0.999588
CHAAL00000003964	8.40395	-0.0737874	0.11231	-0.656996	0.511184	0.999588
CHAAL00000004072	238.919	0.0375268	0.0535699	0.70052	0.483603	0.999588
CHAAL00000004091	88.8709	0.0401851	0.0744458	0.53979	0.589342	0.999588
CHAAL00000004293	2.86729	0.0580738	0.0953834	0.608846	0.542627	0.999588
CHAAL00000004336	83.8612	-0.114491	0.110488	-1.03624	0.300091	0.999588
CHAAL00000004520	119.802	-0.0472859	0.0723561	-0.653516	0.513424	0.999588
CHAAL00000004570	316.383	-0.0374208	0.0635411	-0.588923	0.555913	0.999588
CHAAL00000004628	2.43695	0.0297794	0.0434315	0.685664	0.492925	0.999588
CHAAL00000004663	340.358	0.0163089	0.0456307	0.35741	0.720785	0.999588
CHAAL00000004708	168.124	0.0813136	0.0617317	1.31721	0.187768	0.999588
CHAAL00000004716	19.4278	-0.0132369	0.105869	-0.125031	0.900499	0.999588
CHAAL00000004718	78.7724	-0.0357314	0.0736663	-0.485044	0.627645	0.999588
CHAAL00000004722	44.4848	-0.0161177	0.0959884	-0.167913	0.866652	0.999588
CHAAL00000004747	175.043	-0.0105135	0.054112	-0.194292	0.845947	0.999588
CHAAL00000004759	35.8874	0.00248275	0.0928176	0.0267487	0.97866	0.999588
CHAAL00000004775	9.02224	-0.144786	0.111708	-1.29611	0.194939	0.999588
CHAAL00000004794	1.60603	-0.0279392	0.0821132	-0.340252	0.733667	0.999588
CHAAL00000004829	87.7961	-0.00877735	0.0945493	-0.0928336	0.926036	0.999588
CHAAL00000004897	77.1573	-0.00207162	0.104152	-0.0198904	0.984131	0.999588
CHAAL00000004917	654.231	-0.0786564	0.0887247	-0.886522	0.375336	0.999588
CHAAL00000004937	364.568	0.0440676	0.0911456	0.483486	0.628751	0.999588
CHAAL00000004973	36.9092	-0.0777144	0.0995871	-0.780367	0.435175	0.999588
CHAAL00000005000	3.41313	-0.0184709	0.0951468	-0.194131	0.846074	0.999588
CHAAL00000005036	102.752	-0.0641564	0.0719784	-0.891328	0.372753	0.999588
CHAAL00000005056	31.1479	-0.00161857	0.0947674	-0.0170794	0.986373	0.999588
CHAAL00000005168	10.9391	0.0370278	0.112222	0.329952	0.741436	0.999588
CHAAL00000005285	87.0266	-0.0745629	0.0924739	-0.806313	0.420062	0.999588
CHAAL00000005358	81.116	-0.0504534	0.0725071	-0.695841	0.486528	0.999588
CHAAL00000005441	72.7498	-0.00694872	0.0719423	-0.0965874	0.923054	0.999588
CHAAL00000005499	14.2139	-0.108126	0.110259	-0.980654	0.326763	0.999588
CHAAL00000005519	237.126	-0.0417235	0.0564354	-0.739315	0.459716	0.999588
CHAAL00000005559	33.3231	0.0901873	0.0939767	0.959677	0.337218	0.999588
CHAAL00000005609	78.0149	0.0479613	0.0694136	0.690949	0.489598	0.999588
CHAAL00000005633	246.93	0.0244068	0.0729339	0.334643	0.737895	0.999588
CHAAL00000005676	65.6727	-0.0582129	0.0884481	-0.658159	0.510436	0.999588
CHAAL00000005732	137.282	-0.0603184	0.0622945	-0.968278	0.332906	0.999588
CHAAL00000005791	32.4389	-0.0156894	0.094454	-0.166106	0.868073	0.999588
CHAAL00000005861	300.46	0.0467635	0.0569189	0.821582	0.411315	0.999588
CHAAL00000005941	208.824	-0.00631072	0.0707778	-0.0891624	0.928953	0.999588
CHAAL00000006064	1.98783	0.0516529	0.0879829	0.587079	0.557151	0.999588
CHAAL00000006077	90.172	-0.0947606	0.0953534	-0.993784	0.320328	0.999588
CHAAL00000006167	1597.65	-0.0082401	0.0578031	-0.142555	0.886642	0.999588
CHAAL00000006252	71.7328	-0.0471794	0.0811822	-0.581154	0.561136	0.999588
CHAAL00000006288	214.075	-0.0532711	0.0764498	-0.696811	0.485921	0.999588
CHAAL00000006346	527.036	0.064077	0.0467482	1.37068	0.170474	0.999588
CHAAL00000006385	98.5378	-0.0680884	0.0640151	-1.06363	0.287496	0.999588
CHAAL00000006391	302.448	-0.14249	0.111811	-1.27438	0.202529	0.999588
CHAAL00000006438	31.2104	-0.0222071	0.107246	-0.207068	0.835957	0.999588
CHAAL00000006439	159.499	0.0263723	0.0594727	0.443436	0.65745	0.999588
CHAAL00000006441	43.1463	-0.130531	0.0900891	-1.44891	0.147362	0.999588
CHAAL00000006476	133.642	0.0357465	0.0770477	0.463953	0.642682	0.999588
CHAAL00000006500	218.292	0.000396377	0.060597	0.00654119	0.994781	0.999588
CHAAL00000006512	121.872	-0.0813157	0.106268	-0.765191	0.444158	0.999588
CHAAL00000006553	18.7397	-0.0346649	0.105175	-0.329591	0.741709	0.999588
CHAAL00000006574	166.721	0.00167956	0.0878948	0.0191088	0.984754	0.999588
CHAAL00000006769	313.625	0.0146315	0.0523915	0.279272	0.780036	0.999588
CHAAL00000006775	180.744	0.0184951	0.0553011	0.334444	0.738045	0.999588
CHAAL00000006795	10.2061	0.00128431	0.112257	0.0114408	0.990872	0.999588
CHAAL00000006814	6.22512	-0.0994872	0.0961463	-1.03475	0.300787	0.999588
CHAAL00000006941	179.679	0.00350568	0.0562481	0.0623252	0.950304	0.999588
CHAAL00000006949	151.875	-0.0369988	0.0676529	-0.546891	0.584453	0.999588
CHAAL00000006952	246.743	0.0447109	0.0474125	0.943019	0.345671	0.999588
CHAAL00000006966	15.258	-0.0851339	0.105129	-0.809804	0.418053	0.999588
CHAAL00000007001	79.6184	0.0440104	0.0810437	0.543046	0.587098	0.999588
CHAAL00000007011	1082.82	-0.0640314	0.0542547	-1.1802	0.23792	0.999588
CHAAL00000007061	129.404	-0.0190784	0.0625725	-0.304901	0.760442	0.999588
CHAAL00000007070	547.907	0.0186591	0.0500083	0.37312	0.709059	0.999588
CHAAL00000007071	333.833	0.0452789	0.0865431	0.523194	0.600839	0.999588
CHAAL00000007208	33.4196	0.027461	0.0911955	0.301122	0.763321	0.999588
CHAAL00000007254	101.901	-0.0701261	0.0822374	-0.852727	0.393811	0.999588
CHAAL00000007256	116.085	0.0538796	0.0623248	0.864497	0.387315	0.999588
CHAAL00000007382	65.5971	-0.0534563	0.0922074	-0.57974	0.56209	0.999588
CHAAL00000007411	148.388	-0.00277698	0.0795506	-0.0349083	0.972153	0.999588
CHAAL00000007467	5.39277	-0.0038092	0.108682	-0.0350491	0.972041	0.999588
CHAAL00000007505	7.25628	-0.120585	0.111486	-1.08162	0.279423	0.999588
CHAAL00000007634	374.474	-0.0382425	0.0816256	-0.468512	0.639419	0.999588
CHAAL00000007754	271.598	0.022693	0.0506448	0.448081	0.654095	0.999588
CHAAL00000007814	143.223	-0.0327116	0.0583522	-0.56059	0.575077	0.999588
CHAAL00000007967	49.906	-0.0632002	0.0806699	-0.783442	0.433368	0.999588
CHAAL00000008061	292.062	0.0356846	0.0593106	0.601656	0.547403	0.999588
CHAAL00000008070	203.593	-0.0391508	0.0556327	-0.703737	0.481596	0.999588
CHAAL00000008192	1.54044	0.0190861	0.0805485	0.236952	0.812694	0.999588
CHAAL00000008207	1.40701	0.0952274	0.0780276	1.22043	0.222301	0.999588
CHAAL00000008303	40.7067	-0.0638054	0.0888734	-0.717936	0.472797	0.999588
CHAAL00000008379	27.2402	0.0042733	0.0976767	0.0437494	0.965104	0.999588
CHAAL00000008394	389.832	-0.055004	0.0501677	-1.0964	0.272903	0.999588
CHAAL00000008425	126.947	-0.081632	0.0611539	-1.33486	0.181922	0.999588
CHAAL00000008452	38.4052	0.103798	0.108514	0.956535	0.338802	0.999588
CHAAL00000008640	31.6723	-0.00533987	0.0936121	-0.0570426	0.954511	0.999588
CHAAL00000008643	43.6005	-0.10678	0.0924638	-1.15483	0.24816	0.999588
CHAAL00000008647	31.9246	-0.0436975	0.111319	-0.392543	0.694657	0.999588
CHAAL00000008653	108.535	-0.0711481	0.080678	-0.881878	0.377843	0.999588
CHAAL00000008662	2.97127	0.060178	0.0975596	0.616834	0.537344	0.999588
CHAAL00000008694	50.319	0.122767	0.0899075	1.36548	0.172102	0.999588
CHAAL00000008698	80.7448	-0.0444068	0.0728438	-0.609616	0.542116	0.999588
CHAAL00000008724	73.9873	-0.084728	0.0711484	-1.19086	0.233707	0.999588
CHAAL00000008765	1.97689	0.0715697	0.0871056	0.821643	0.41128	0.999588
CHAAL00000008766	542.928	0.0716249	0.0676446	1.05884	0.289672	0.999588
CHAAL00000008779	175.904	-0.0180067	0.0732819	-0.245719	0.8059	0.999588
CHAAL00000008784	61.2628	0.0414531	0.0848012	0.488827	0.624964	0.999588
CHAAL00000008879	3.47325	-0.0888436	0.0992858	-0.894827	0.37088	0.999588
CHAAL00000008903	195.441	0.0130345	0.0559218	0.233085	0.815695	0.999588
CHAAL00000008907	199.348	0.0469407	0.0639878	0.733588	0.4632	0.999588
CHAAL00000008916	26.6103	-0.0357229	0.100759	-0.354539	0.722935	0.999588
CHAAL00000008929	6.28852	0.0429192	0.110789	0.387396	0.698463	0.999588
CHAAL00000009009	423.997	0.0174271	0.109523	0.159118	0.873576	0.999588
CHAAL00000009031	1531.75	-0.0291944	0.0517237	-0.56443	0.572462	0.999588
CHAAL00000009033	332.921	0.0202657	0.0533301	0.380006	0.703941	0.999588
CHAAL00000009048	153.332	-0.0129783	0.0578959	-0.224166	0.822628	0.999588
CHAAL00000009071	71.5742	-0.000859435	0.0743547	-0.0115586	0.990778	0.999588
CHAAL00000009117	4.58317	-0.0567707	0.106976	-0.530688	0.595635	0.999588
CHAAL00000009136	128.403	-0.107275	0.0843227	-1.27219	0.203304	0.999588
CHAAL00000009260	45.7805	-0.125781	0.108998	-1.15397	0.248512	0.999588
CHAAL00000009359	1649.33	0.0501281	0.0435963	1.14983	0.250216	0.999588
CHAAL00000009370	79.5337	0.0192865	0.0794199	0.242842	0.808127	0.999588
CHAAL00000009562	105.348	-0.0398496	0.0958358	-0.415811	0.677548	0.999588
CHAAL00000009698	353.905	0.0576528	0.0621852	0.927114	0.353867	0.999588
CHAAL00000009766	37.2527	-0.0842704	0.0920348	-0.915637	0.359858	0.999588
CHAAL00000009816	81.2655	0.0541579	0.0779107	0.695127	0.486976	0.999588
CHAAL00000009823	10.401	-0.0460798	0.112201	-0.410689	0.681301	0.999588
CHAAL00000009835	6.7634	0.0107474	0.111515	0.0963759	0.923222	0.999588
CHAAL00000009850	723.84	0.0604276	0.0484559	1.24706	0.212374	0.999588
CHAAL00000009860	9.01223	0.0134827	0.11234	0.120017	0.904469	0.999588
CHAAL00000009892	834.673	0.00181914	0.0608691	0.0298862	0.976158	0.999588
CHAAL00000009894	28.7493	-0.124844	0.103008	-1.21198	0.225521	0.999588
CHAAL00000009898	1.7584	-0.0122837	0.0820722	-0.149669	0.881026	0.999588
CHAAL00000009929	111.534	-0.0642668	0.0663689	-0.968327	0.332881	0.999588
CHAAL00000010026	45.6031	-0.0994956	0.089853	-1.10732	0.268158	0.999588
CHAAL00000010062	158.399	0.0333149	0.0550692	0.604965	0.545202	0.999588
CHAAL00000010205	110.796	0.0305212	0.112126	0.272205	0.785464	0.999588
CHAAL00000010253	36.6772	0.0318906	0.111342	0.28642	0.774556	0.999588
CHAAL00000010259	18.2192	-0.117705	0.111115	-1.0593	0.289463	0.999588
CHAAL00000010322	97.4901	0.0111204	0.0745288	0.149209	0.881389	0.999588
CHAAL00000010352	43.611	0.0325875	0.111822	0.291422	0.770729	0.999588
CHAAL00000010353	5.12718	0.147444	0.107577	1.37059	0.170503	0.999588
CHAAL00000010445	222.89	0.0313015	0.0522839	0.598683	0.549384	0.999588
CHAAL00000010473	32.589	-0.0315204	0.0951018	-0.331438	0.740314	0.999588
CHAAL00000010490	123.164	-0.0927344	0.100885	-0.919206	0.357988	0.999588
CHAAL00000010572	73.9518	0.0405192	0.0936207	0.432802	0.665159	0.999588
CHAAL00000010664	592.59	-0.0687131	0.0593264	-1.15822	0.246774	0.999588
CHAAL00000010680	48.5198	-0.0191878	0.0825215	-0.232519	0.816135	0.999588
CHAAL00000010722	93.5885	-0.00629908	0.0688543	-0.0914843	0.927108	0.999588
CHAAL00000010764	118.119	0.0523805	0.06749	0.776123	0.437676	0.999588
CHAAL00000010766	10.0759	0.0615579	0.111837	0.550428	0.582026	0.999588
CHAAL00000010833	136.588	-0.0226528	0.0577838	-0.392026	0.695039	0.999588
CHAAL00000010864	14.6095	-0.00288827	0.10902	-0.0264931	0.978864	0.999588
CHAAL00000010941	1.57875	-0.0782651	0.079562	-0.983699	0.325264	0.999588
CHAAL00000010952	492.343	0.0100121	0.0447278	0.223845	0.822878	0.999588
CHAAL00000010987	658.472	0.0372466	0.0672545	0.553817	0.579704	0.999588
CHAAL00000011018	30.6475	-0.0382477	0.0938044	-0.407739	0.683465	0.999588
CHAAL00000011023	85.245	-0.0228674	0.0684464	-0.334091	0.738311	0.999588
CHAAL00000011068	59.0463	0.0411639	0.0834634	0.493198	0.621873	0.999588
CHAAL00000011154	2.4358	0.0881102	0.0904357	0.974286	0.329915	0.999588
CHAAL00000011159	100.691	0.051948	0.0814482	0.637804	0.523601	0.999588
CHAAL00000011252	4.34067	0.0204936	0.104852	0.195454	0.845038	0.999588
CHAAL00000011379	220.377	0.009001	0.0728599	0.123538	0.901681	0.999588
CHAAL00000011380	6.46182	-0.0456286	0.109729	-0.415831	0.677533	0.999588
CHAAL00000011381	21.0251	-0.0448025	0.103577	-0.432551	0.665341	0.999588
CHAAL00000011499	3.90007	0.0474448	0.0782952	0.605973	0.544532	0.999588
CHAAL00000011561	47.8768	-0.089205	0.0866664	-1.02929	0.303343	0.999588
CHAAL00000011708	127.794	0.0769435	0.0856461	0.898389	0.368978	0.999588
CHAAL00000011815	53.3193	0.01802	0.083041	0.217001	0.828208	0.999588
CHAAL00000011865	3.07689	0.0873971	0.0961775	0.908707	0.363505	0.999588
CHAAL00000011910	163.587	0.0466076	0.0740386	0.629504	0.529019	0.999588
CHAAL00000012002	37.3304	0.0749453	0.0974987	0.76868	0.442083	0.999588
CHAAL00000012011	17.4462	-0.095154	0.112149	-0.848462	0.396181	0.999588
CHAAL00000012106	22.9506	-0.10955	0.100343	-1.09175	0.274942	0.999588
CHAAL00000012110	471.653	-0.00715129	0.0600856	-0.119018	0.905261	0.999588
CHAAL00000012140	9.38657	-0.129742	0.112314	-1.15517	0.24802	0.999588
CHAAL00000012207	280.377	-0.0799554	0.0574894	-1.39079	0.16429	0.999588
CHAAL00000012234	529.236	-0.0987099	0.110518	-0.893159	0.371772	0.999588
CHAAL00000012236	46.6406	-0.0725068	0.0889449	-0.815187	0.414965	0.999588
CHAAL00000012367	446.081	-0.0578058	0.100246	-0.576642	0.564181	0.999588
CHAAL00000012426	187.294	0.0172532	0.0797949	0.216219	0.828817	0.999588
CHAAL00000012463	79.8103	0.0477048	0.0889646	0.536222	0.591805	0.999588
CHAAL00000012549	84.3415	0.0650791	0.070969	0.917008	0.359139	0.999588
CHAAL00000012550	21.5218	0.0503713	0.102179	0.492971	0.622033	0.999588
CHAAL00000012575	67.6298	-0.102153	0.0835324	-1.22292	0.221361	0.999588
CHAAL00000012579	4.73468	-0.0564168	0.10272	-0.549229	0.582848	0.999588
CHAAL00000012589	419.694	0.00641042	0.0488041	0.13135	0.895499	0.999588
CHAAL00000012655	116.509	0.0785973	0.0618944	1.26986	0.204134	0.999588
CHAAL00000012686	22.9975	0.00251118	0.101503	0.02474	0.980262	0.999588
CHAAL00000012745	41.6053	-0.128522	0.11199	-1.14763	0.251123	0.999588
CHAAL00000012790	31.177	-0.130207	0.09681	-1.34498	0.178633	0.999588
CHAAL00000012842	380.689	-0.0148627	0.0560018	-0.265397	0.790704	0.999588
CHAAL00000012985	223.252	0.0210808	0.0817756	0.257789	0.79657	0.999588
CHAAL00000013046	7.55813	-0.129089	0.111859	-1.15404	0.248483	0.999588
CHAAL00000013053	1651.09	0.0395584	0.0608388	0.650216	0.515553	0.999588
CHAAL00000013071	95.8562	-0.109483	0.101871	-1.07472	0.2825	0.999588
CHAAL00000013091	2.80776	-0.0763642	0.0967652	-0.78917	0.430013	0.999588
CHAAL00000013126	96.2595	-0.0767151	0.0848668	-0.903948	0.366023	0.999588
CHAAL00000013207	186.654	-0.0078527	0.0575323	-0.136492	0.891432	0.999588
CHAAL00000013260	68.0378	0.00392916	0.0726724	0.0540668	0.956882	0.999588
CHAAL00000013302	355.012	0.0031164	0.0468259	0.0665529	0.946938	0.999588
CHAAL00000013370	50.4097	-0.106557	0.0871903	-1.22213	0.22166	0.999588
CHAAL00000013387	2.23034	0.0207481	0.0912999	0.227252	0.820227	0.999588
CHAAL00000013388	47.7928	-0.00405041	0.0843035	-0.0480456	0.96168	0.999588
CHAAL00000013425	19.7719	0.0204571	0.110625	0.184923	0.853289	0.999588
CHAAL00000013426	367.784	0.0556396	0.0491559	1.1319	0.257676	0.999588
CHAAL00000013433	33.8532	-0.129674	0.0986616	-1.31433	0.188734	0.999588
CHAAL00000013593	609.925	-0.0549713	0.0627044	-0.876674	0.380664	0.999588
CHAAL00000013624	2.11935	-0.0386085	0.0880129	-0.438668	0.660902	0.999588
CHAAL00000013695	46.1466	-0.0659398	0.0832862	-0.791726	0.42852	0.999588
CHAAL00000013741	9.98122	-0.00705496	0.112106	-0.0629312	0.949821	0.999588
CHAAL00000013781	235.562	-0.0293689	0.0573797	-0.511834	0.608767	0.999588
CHAAL00000014195	200.684	0.000407867	0.0575052	0.0070927	0.994341	0.999588
CHAAL00000014224	29.3143	-0.138015	0.0961083	-1.43603	0.150993	0.999588
CHAAL00000014313	11.584	-0.0396564	0.112311	-0.353094	0.724018	0.999588
CHAAL00000014422	10.627	0.0125914	0.112055	0.112369	0.910531	0.999588
CHAAL00000014467	51.0594	-0.00596535	0.0856533	-0.0696452	0.944476	0.999588
CHAAL00000014676	33.6668	0.0139506	0.0924912	0.150831	0.880109	0.999588
CHAAL00000014682	12.8563	-0.0336547	0.0819501	-0.410672	0.681313	0.999588
CHAAL00000014693	175.747	0.03915	0.0554509	0.706031	0.480169	0.999588
CHAAL00000014695	221.695	-0.0740801	0.0584566	-1.26727	0.20506	0.999588
CHAAL00000014698	90.4565	0.0281883	0.0686537	0.410586	0.681376	0.999588
CHAAL00000014722	1.78017	-0.0876526	0.0837302	-1.04685	0.295171	0.999588
CHAAL00000014741	5.81372	0.0265819	0.109915	0.241841	0.808904	0.999588
CHAAL00000014884	55.7034	-0.0586852	0.0770028	-0.762118	0.44599	0.999588
CHAAL00000014900	47.8729	-0.0753713	0.11206	-0.672598	0.501203	0.999588
CHAAL00000015015	5.02981	-0.0417109	0.108074	-0.385946	0.699536	0.999588
CHAAL00000015051	130.786	-0.0938072	0.0712829	-1.31598	0.18818	0.999588
CHAAL00000015054	3.81326	-0.0192105	0.102659	-0.187129	0.851559	0.999588
CHAAL00000015151	94.2862	-0.0546588	0.0711098	-0.768654	0.442099	0.999588
CHAAL00000015172	35.1504	-0.0306679	0.0943223	-0.325139	0.745076	0.999588
CHAAL00000015176	15.0532	-0.0190509	0.109645	-0.173751	0.862061	0.999588
CHAAL00000015269	1671.15	0.0480251	0.0588223	0.816444	0.414246	0.999588
CHAAL00000015374	26.5344	0.0565369	0.109133	0.518053	0.604421	0.999588
CHAAL00000015409	3.66609	0.0160671	0.102588	0.156618	0.875546	0.999588
CHAAL00000015459	10.4777	0.0764499	0.111876	0.683343	0.49439	0.999588
CHAAL00000015494	8.3987	0.0675015	0.108398	0.62272	0.533468	0.999588
CHAAL00000000659	75.2181	-2.51538e-05	0.0747312	-0.000336591	0.999731	0.999731
CHAAL00000000519	0.273532	0.024148	0.0403923	0.597837	0.549949	NA
CHAAL00000000899	1.09704	-0.0633598	0.0710359	-0.891941	0.372424	NA
CHAAL00000001023	0.358312	0.0102302	0.045921	0.222779	0.823707	NA
CHAAL00000001173	1.37649	0.0435381	0.0767016	0.56763	0.570286	NA
CHAAL00000003462	1.18909	0.00928727	0.0724483	0.128192	0.897997	NA
CHAAL00000004234	0.71076	0.0650187	0.0575069	1.13062	0.258213	NA
CHAAL00000004308	1.394	-0.0451583	0.0779074	-0.579641	0.562157	NA
CHAAL00000004830	0.462201	-0.0216054	0.0480261	-0.449868	0.652806	NA
CHAAL00000005177	0.495395	0.0431569	0.0481592	0.896129	0.370184	NA
CHAAL00000005210	1.40461	-0.0447251	0.0747358	-0.598443	0.549545	NA
CHAAL00000006124	0.719109	-0.0134153	0.0580939	-0.230924	0.817374	NA
CHAAL00000006293	0.499597	0.0758601	0.0492024	1.5418	0.123122	NA
CHAAL00000006325	0.900471	-0.0477516	0.0648391	-0.736464	0.461449	NA
CHAAL00000006389	0.340564	-0.0189129	0.0437836	-0.431962	0.665769	NA
CHAAL00000006761	0.279874	-0.00803258	0.0404599	-0.198532	0.842629	NA
CHAAL00000006892	1.33418	-0.0531946	0.0738262	-0.720539	0.471193	NA
CHAAL00000006967	0.789322	0.137196	0.0527944	2.59868	0.00935817	NA
CHAAL00000007905	0.502186	0.0232634	0.0510239	0.455932	0.648439	NA
CHAAL00000009147	0.657524	-0.0257144	0.0562572	-0.457086	0.647609	NA
CHAAL00000009452	0.373242	-0.0102181	0.0460154	-0.222059	0.824268	NA
CHAAL00000011506	0.840657	-0.00833229	0.0397344	-0.2097	0.833902	NA
CHAAL00000012327	0.257019	2.76617e-05	0.0368591	0.000750472	0.999401	NA
CHAAL00000012338	0.821915	-0.00140455	0.0639074	-0.0219778	0.982466	NA
CHAAL00000012339	0.367744	-0.0313813	0.0460846	-0.68095	0.495903	NA
CHAAL00000013110	0.86324	-0.0328684	0.0592111	-0.555105	0.578823	NA
CHAAL00000013155	0.959155	0.116816	0.0672636	1.73669	0.0824425	NA
CHAAL00000014327	0.33345	-0.0160561	0.0404785	-0.396657	0.69162	NA
CHAAL00000014471	0.759342	-0.0232251	0.0599913	-0.387142	0.698651	NA
CHAAL00000014912	1.13183	-0.0227047	0.0710976	-0.319345	0.749465	NA
CHAAL00000014924	0.354886	-0.0106245	0.0458156	-0.231898	0.816618	NA

## Sheet: Table S4. population
Table S4. DGE results by population. Highlighted in green are over expressed genes above the threshold of alpha=0.05.
	baseMean	log2FoldChange	lfcSE	stat	pvalue	padj
CHAAL00000000238	45.7602	0.543382	0.101	5.38004	7.44707e-08	2.03367e-05
CHAAL00000013053	1651.09	-0.228026	0.0431624	-5.28297	1.27105e-07	2.03367e-05
CHAAL00000004722	44.4848	0.404666	0.0835459	4.84363	1.27487e-06	0.000135986
CHAAL00000014900	47.8729	0.487257	0.105309	4.62691	3.71157e-06	0.000296926
CHAAL00000012589	419.694	-0.165614	0.0372833	-4.44206	8.91023e-06	0.000570255
CHAAL00000008726	325.25	-0.16624	0.0416268	-3.99359	6.50797e-05	0.00347091
CHAAL00000005676	65.6727	0.296233	0.0772473	3.83486	0.000125634	0.00574328
CHAAL00000010987	658.472	-0.201296	0.0564928	-3.56322	0.000366331	0.0146532
CHAAL00000001793	56.9759	-0.321792	0.0923616	-3.48405	0.000493891	0.0175606
CHAAL00000014682	12.8563	0.292869	0.0885693	3.30667	0.000944122	0.0302119
CHAAL00000002897	73.8971	0.231109	0.0717127	3.2227	0.00126988	0.0338635
CHAAL00000008647	31.9246	0.346181	0.107353	3.2247	0.00126105	0.0338635
CHAAL00000006167	1597.65	-0.155568	0.0494413	-3.14652	0.00165228	0.0377664
CHAAL00000006574	166.721	0.248853	0.0789332	3.1527	0.00161767	0.0377664
CHAAL00000004570	316.383	-0.171981	0.0553295	-3.1083	0.00188165	0.0401418
CHAAL00000009359	1649.33	-0.11599	0.0377241	-3.07469	0.00210721	0.0421442
CHAAL00000009009	423.997	0.316163	0.105033	3.01014	0.00261126	0.0491532
CHAAL00000011380	6.46182	0.327171	0.110076	2.97223	0.00295649	0.0525598
CHAAL00000013781	235.562	-0.147254	0.0502173	-2.93233	0.00336427	0.0566614
CHAAL00000012426	187.294	0.200617	0.0723824	2.77163	0.00557768	0.0892428
CHAAL00000004775	9.02224	-0.294802	0.111382	-2.64677	0.00812643	0.123831
CHAAL00000003180	246.362	-0.148683	0.0573923	-2.59063	0.00957995	0.128806
CHAAL00000005056	31.1479	0.235461	0.091975	2.56006	0.0104655	0.128806
CHAAL00000006439	159.499	-0.140218	0.0542863	-2.58293	0.00979663	0.128806
CHAAL00000007254	101.901	0.19648	0.076629	2.56404	0.010346	0.128806
CHAAL00000010203	19.3414	0.284485	0.111009	2.56272	0.0103854	0.128806
CHAAL00000002117	48.4357	0.237352	0.0940439	2.52385	0.0116079	0.137575
CHAAL00000012842	380.689	-0.124763	0.0501065	-2.48995	0.0127759	0.146011
CHAAL00000001328	215.957	0.147591	0.0600433	2.45808	0.0139681	0.148993
CHAAL00000007001	79.6184	0.185947	0.0756461	2.45811	0.013967	0.148993
CHAAL00000005441	72.7498	-0.162922	0.0687838	-2.36861	0.0178552	0.160378
CHAAL00000005941	208.824	-0.151986	0.0650916	-2.33495	0.0195461	0.160378
CHAAL00000007382	65.5971	0.205581	0.0870926	2.36049	0.018251	0.160378
CHAAL00000008379	27.2402	0.22313	0.0952613	2.3423	0.0191655	0.160378
CHAAL00000008766	542.928	-0.151872	0.0630899	-2.40723	0.0160742	0.160378
CHAAL00000008779	175.904	-0.162631	0.0672502	-2.4183	0.0155931	0.160378
CHAAL00000009370	79.5337	-0.17533	0.0736777	-2.37969	0.0173272	0.160378
CHAAL00000010722	93.5885	-0.151391	0.0645962	-2.34365	0.0190962	0.160378
CHAAL00000013071	95.8562	0.233996	0.0984043	2.37791	0.0174113	0.160378
CHAAL00000008394	389.832	-0.105016	0.0463472	-2.26586	0.0234601	0.187681
CHAAL00000011910	163.587	-0.155108	0.0690318	-2.2469	0.0246462	0.192361
CHAAL00000001698	27.5791	0.214061	0.0963916	2.22074	0.0263683	0.200902
CHAAL00000007634	374.474	0.168892	0.0770158	2.19295	0.0283111	0.201323
CHAAL00000012463	79.8103	-0.18442	0.0838069	-2.20054	0.0277689	0.201323
CHAAL00000013089	634.651	-0.100943	0.0458782	-2.20024	0.0277897	0.201323
CHAAL00000001066	312.46	-0.114494	0.0535748	-2.13709	0.0325909	0.20502
CHAAL00000001235	100.752	-0.138628	0.0641241	-2.16187	0.0306278	0.20502
CHAAL00000005499	14.2139	0.23236	0.108595	2.13969	0.0323795	0.20502
CHAAL00000010062	158.399	-0.11254	0.0518165	-2.17189	0.0298636	0.20502
CHAAL00000010572	73.9518	0.191138	0.0890986	2.14524	0.0319334	0.20502
CHAAL00000010764	118.119	-0.135467	0.0636515	-2.12826	0.0333157	0.20502
CHAAL00000013207	186.654	-0.113007	0.0529878	-2.13269	0.0329502	0.20502
CHAAL00000012110	471.653	0.117285	0.0555563	2.1111	0.0347638	0.209895
CHAAL00000001162	299.99	-0.0936018	0.0450204	-2.07909	0.0376086	0.214906
CHAAL00000006391	302.448	0.232307	0.11147	2.08403	0.0371571	0.214906
CHAAL00000011509	13.4696	0.23025	0.110444	2.08478	0.0370895	0.214906
CHAAL00000004759	35.8874	-0.18356	0.0894446	-2.05222	0.0401483	0.225394
CHAAL00000002541	46.0829	0.171878	0.0843268	2.03824	0.0415258	0.228907
CHAAL00000002845	51.7242	0.180436	0.0888192	2.0315	0.0422047	0.228907
CHAAL00000014723	94.903	0.14562	0.0720075	2.02229	0.0431463	0.230114
CHAAL00000000612	233.041	-0.105948	0.0540148	-1.96147	0.0498244	0.245289
CHAAL00000004917	654.231	-0.169078	0.0859113	-1.96805	0.0490624	0.245289
CHAAL00000006441	43.1463	-0.172742	0.087515	-1.97385	0.0483983	0.245289
CHAAL00000010253	36.6772	0.216118	0.109631	1.97131	0.0486881	0.245289
CHAAL00000014422	10.627	-0.219763	0.110826	-1.98295	0.0473731	0.245289
CHAAL00000013426	367.784	-0.090801	0.0465428	-1.95091	0.0510673	0.247599
CHAAL00000004937	364.568	0.165213	0.0881623	1.87396	0.0609357	0.288932
CHAAL00000013126	96.2595	0.15302	0.0820857	1.86415	0.0623009	0.288932
CHAAL00000014195	200.684	-0.100466	0.0538671	-1.86508	0.0621704	0.288932
CHAAL00000007411	148.388	0.140164	0.0758325	1.84834	0.064553	0.292107
CHAAL00000012985	223.252	0.14469	0.0783569	1.84656	0.0648113	0.292107
CHAAL00000012011	17.4462	0.200891	0.111036	1.80924	0.0704135	0.308662
CHAAL00000013388	47.7928	-0.147644	0.081527	-1.81099	0.0701427	0.308662
CHAAL00000008829	1291.85	0.124746	0.0700615	1.78052	0.074991	0.324285
CHAAL00000007071	333.833	-0.148448	0.0836642	-1.77434	0.0760076	0.324299
CHAAL00000001650	1354.24	0.16224	0.0917772	1.76776	0.0771012	0.324637
CHAAL00000010322	97.4901	-0.12194	0.0707598	-1.72329	0.0848356	0.348043
CHAAL00000013312	177.871	-0.0996128	0.0577966	-1.72351	0.084797	0.348043
CHAAL00000006209	212.125	0.178383	0.103917	1.71658	0.0860552	0.348578
CHAAL00000001476	6.40033	0.182574	0.107329	1.70107	0.0889308	0.351636
CHAAL00000005036	102.752	0.117408	0.0692913	1.69442	0.0901864	0.351636
CHAAL00000006814	6.22512	0.161742	0.095958	1.68555	0.0918824	0.351636
CHAAL00000008698	80.7448	0.11951	0.0703102	1.69976	0.0891763	0.351636
CHAAL00000010339	308.733	-0.130711	0.0776484	-1.68336	0.0923045	0.351636
CHAAL00000000856	311.51	0.0776101	0.0476563	1.62854	0.103411	0.353192
CHAAL00000001609	65.2621	-0.116713	0.0723794	-1.61252	0.10685	0.353192
CHAAL00000002215	254.661	-0.109021	0.0687738	-1.58522	0.112917	0.353192
CHAAL00000003069	1190.51	-0.127677	0.078781	-1.62065	0.105092	0.353192
CHAAL00000003285	32.7881	-0.179618	0.110016	-1.63265	0.102542	0.353192
CHAAL00000003402	66.7556	0.118174	0.0748605	1.5786	0.114429	0.353192
CHAAL00000003758	170.367	-0.116668	0.0746192	-1.56352	0.117931	0.353192
CHAAL00000004716	19.4278	0.173532	0.104042	1.66791	0.0953344	0.353192
CHAAL00000004897	77.1573	0.160802	0.101988	1.57668	0.11487	0.353192
CHAAL00000005861	300.46	-0.0866803	0.0547374	-1.58357	0.113292	0.353192
CHAAL00000006500	218.292	-0.0901394	0.0576344	-1.56399	0.117821	0.353192
CHAAL00000006775	180.744	0.0826316	0.0525472	1.57252	0.11583	0.353192
CHAAL00000007467	5.39277	-0.174575	0.108475	-1.60936	0.107538	0.353192
CHAAL00000007754	271.598	-0.0770022	0.0480888	-1.60125	0.109321	0.353192
CHAAL00000008070	203.593	-0.0826435	0.0530176	-1.55879	0.119046	0.353192
CHAAL00000009562	105.348	0.147775	0.0936214	1.57843	0.114468	0.353192
CHAAL00000010205	110.796	0.17746	0.111066	1.59778	0.110091	0.353192
CHAAL00000010664	592.59	-0.0958721	0.0576895	-1.66186	0.0965402	0.353192
CHAAL00000010680	48.5198	0.131813	0.0806033	1.63532	0.101981	0.353192
CHAAL00000012002	37.3304	0.156332	0.0950828	1.64417	0.100141	0.353192
CHAAL00000012234	529.236	0.174895	0.110129	1.5881	0.112265	0.353192
CHAAL00000013288	322.097	-0.137972	0.0851976	-1.61943	0.105355	0.353192
CHAAL00000014081	416.105	-0.0847255	0.0543764	-1.55813	0.119202	0.353192
CHAAL00000015459	10.4777	-0.184924	0.110755	-1.66966	0.0949861	0.353192
CHAAL00000000499	4.73636	0.165959	0.106848	1.55321	0.120372	0.353385
CHAAL00000001867	12.9071	-0.166074	0.11023	-1.50661	0.131911	0.380285
CHAAL00000014313	11.584	0.168125	0.111285	1.51076	0.130849	0.380285
CHAAL00000003610	181.637	0.0734059	0.0493137	1.48855	0.136606	0.385724
CHAAL00000006769	313.625	-0.0735391	0.0498742	-1.47449	0.140349	0.385724
CHAAL00000007660	194.732	-0.0843171	0.0569136	-1.48149	0.138476	0.385724
CHAAL00000009031	1531.75	-0.0736034	0.0497375	-1.47984	0.138916	0.385724
CHAAL00000009260	45.7805	0.159066	0.108064	1.47196	0.14103	0.385724
CHAAL00000011381	21.0251	-0.150879	0.101665	-1.48408	0.137787	0.385724
CHAAL00000001507	138.483	-0.121457	0.0828091	-1.46672	0.142453	0.386314
CHAAL00000009894	28.7493	0.148245	0.101806	1.45615	0.145351	0.390859
CHAAL00000000356	5.20187	0.153806	0.106009	1.45087	0.146816	0.391509
CHAAL00000013046	7.55813	0.160273	0.111047	1.44328	0.14894	0.393892
CHAAL00000015269	1671.15	-0.0825491	0.0573869	-1.43847	0.150302	0.394234
CHAAL00000003709	126.39	0.156206	0.109086	1.43195	0.152157	0.395855
CHAAL00000009136	128.403	0.119447	0.0837762	1.42579	0.153929	0.397236
CHAAL00000006438	31.2104	0.146879	0.105449	1.39289	0.163652	0.412351
CHAAL00000008425	126.947	0.0840659	0.0600696	1.39948	0.161671	0.412351
CHAAL00000014695	221.695	0.0805373	0.0576981	1.39584	0.162763	0.412351
CHAAL00000012655	116.509	0.0837358	0.0606028	1.38172	0.167059	0.417648
CHAAL00000001326	80.7365	0.139495	0.102117	1.36603	0.171929	0.426491
CHAAL00000009766	37.2527	-0.120419	0.0900398	-1.3374	0.181093	0.445768
CHAAL00000015022	614.833	-0.0639368	0.048527	-1.31755	0.187654	0.458392
CHAAL00000009850	723.84	-0.062662	0.0480189	-1.30495	0.191911	0.46524
CHAAL00000012367	446.081	0.129029	0.0992212	1.30042	0.193456	0.465459
CHAAL00000000331	1226.46	-0.0849913	0.067547	-1.25825	0.2083	0.479137
CHAAL00000001477	14.6001	0.141107	0.111469	1.26588	0.205555	0.479137
CHAAL00000002621	104.464	0.0972171	0.0763874	1.27268	0.20313	0.479137
CHAAL00000005732	137.282	0.0760424	0.0606107	1.2546	0.209622	0.479137
CHAAL00000012575	67.6298	-0.104087	0.0826774	-1.25895	0.208047	0.479137
CHAAL00000013260	68.0378	-0.0898813	0.0709253	-1.26727	0.20506	0.479137
CHAAL00000013593	609.925	-0.0775761	0.0616492	-1.25835	0.208267	0.479137
CHAAL00000009048	153.332	0.0697092	0.0558755	1.24758	0.212185	0.481554
CHAAL00000000810	8.61129	0.122217	0.0983736	1.24237	0.214099	0.482476
CHAAL00000010445	222.89	-0.0623719	0.0504895	-1.23534	0.216702	0.484928
CHAAL00000005791	32.4389	0.114106	0.0927239	1.2306	0.218473	0.485495
CHAAL00000007814	143.223	-0.0688674	0.0563539	-1.22205	0.221688	0.489243
CHAAL00000007046	5.25818	-0.126834	0.104319	-1.21583	0.22405	0.491068
CHAAL00000004663	340.358	-0.0525217	0.0437407	-1.20075	0.229848	0.498136
CHAAL00000006512	121.872	0.126553	0.105517	1.19936	0.230388	0.498136
CHAAL00000015051	130.786	0.0848579	0.0710979	1.19354	0.232659	0.499671
CHAAL00000008724	73.9873	-0.0816191	0.0697776	-1.1697	0.24212	0.516523
CHAAL00000003479	47.0629	-0.0996608	0.085602	-1.16424	0.244329	0.517632
CHAAL00000007505	7.25628	-0.128143	0.110806	-1.15646	0.247493	0.517632
CHAAL00000007578	257.636	-0.0752146	0.0649684	-1.15771	0.246983	0.517632
CHAAL00000001241	111.806	-0.0798164	0.0700973	-1.13865	0.254848	0.529555
CHAAL00000005609	78.0149	0.0762559	0.0680206	1.12107	0.262258	0.541436
CHAAL00000008643	43.6005	0.101342	0.0919515	1.10212	0.270408	0.554682
CHAAL00000000585	36.2116	0.098071	0.0893791	1.09725	0.272533	0.555482
CHAAL00000009033	332.921	0.0563309	0.0516734	1.09013	0.275654	0.558287
CHAAL00000000082	62.6264	-0.0897819	0.0832631	-1.07829	0.280904	0.565341
CHAAL00000001850	12.4864	-0.117166	0.109552	-1.0695	0.284844	0.569687
CHAAL00000003424	86.2141	-0.0956174	0.0925104	-1.03359	0.30133	0.591593
CHAAL00000012780	36.6085	0.0956391	0.0928391	1.03016	0.302935	0.591593
CHAAL00000014741	5.81372	-0.112645	0.109405	-1.02961	0.303191	0.591593
CHAAL00000015176	15.0532	-0.112513	0.108196	-1.03989	0.298389	0.591593
CHAAL00000012236	46.6406	-0.0888197	0.0874202	-1.01601	0.309625	0.600485
CHAAL00000010766	10.0759	0.109031	0.111098	0.981399	0.326396	0.625429
CHAAL00000010833	136.588	-0.055099	0.0559904	-0.984079	0.325076	0.625429
CHAAL00000006795	10.2061	0.108026	0.111296	0.970615	0.33174	0.628147
CHAAL00000014884	55.7034	0.0737624	0.0758809	0.972081	0.33101	0.628147
CHAAL00000009892	834.673	-0.057696	0.0597653	-0.965376	0.334356	0.629377
CHAAL00000014467	51.0594	-0.0803148	0.0836776	-0.959813	0.33715	0.630923
CHAAL00000006553	18.7397	0.0974415	0.103979	0.93713	0.348692	0.641734
CHAAL00000008653	108.535	-0.0751317	0.0801388	-0.937519	0.348491	0.641734
CHAAL00000011023	85.245	-0.0623184	0.0668114	-0.932752	0.350948	0.641734
CHAAL00000013158	54.3954	0.104038	0.111319	0.9346	0.349994	0.641734
CHAAL00000006941	179.679	-0.0501406	0.0544686	-0.920542	0.357289	0.645947
CHAAL00000010046	51.2481	-0.0736233	0.0799614	-0.920735	0.357189	0.645947
CHAAL00000012612	118.879	0.0938453	0.102514	0.915437	0.359962	0.647123
CHAAL00000000015	1222.7	-0.061284	0.0675758	-0.906894	0.364463	0.648919
CHAAL00000000679	19.6247	0.0930577	0.10369	0.897463	0.369472	0.648919
CHAAL00000011018	30.6475	0.0827329	0.0924995	0.894414	0.371101	0.648919
CHAAL00000013433	33.8532	0.0884453	0.0985463	0.897499	0.369452	0.648919
CHAAL00000013940	1412.18	-0.0596977	0.0659185	-0.905628	0.365133	0.648919
CHAAL00000000048	70.0588	-0.0664151	0.0753323	-0.881629	0.377978	0.657353
CHAAL00000000766	7.44627	-0.095885	0.110406	-0.868479	0.385132	0.65905
CHAAL00000006252	71.7328	0.0694007	0.0798965	0.868633	0.385048	0.65905
CHAAL00000007061	129.404	-0.0530188	0.060809	-0.871891	0.383268	0.65905
CHAAL00000002830	152.039	0.0934841	0.109614	0.852847	0.393744	0.668545
CHAAL00000009071	71.5742	-0.061754	0.0725803	-0.850838	0.39486	0.668545
CHAAL00000000904	43.1127	-0.0836774	0.101059	-0.828008	0.407666	0.669523
CHAAL00000001280	74.7806	0.0694933	0.0824208	0.843152	0.399143	0.669523
CHAAL00000003964	8.40395	0.0929323	0.11145	0.833851	0.404365	0.669523
CHAAL00000006346	527.036	-0.039249	0.0474345	-0.827435	0.407991	0.669523
CHAAL00000012140	9.38657	-0.093814	0.111401	-0.842132	0.399714	0.669523
CHAAL00000015172	35.1504	-0.0767856	0.0926012	-0.829208	0.406987	0.669523
CHAAL00000004973	36.9092	0.0811919	0.0987493	0.822202	0.410962	0.670958
CHAAL00000001436	18.848	0.0856119	0.104678	0.817857	0.413439	0.671576
CHAAL00000004829	87.7961	0.0758852	0.0937021	0.809855	0.418023	0.675593
CHAAL00000013425	19.7719	0.0876901	0.109621	0.799939	0.423746	0.6814
CHAAL00000008929	6.28852	-0.0873228	0.11016	-0.79269	0.427959	0.684734
CHAAL00000001619	186.484	-0.0415069	0.0527762	-0.78647	0.431592	0.687112
CHAAL00000005168	10.9391	0.0844879	0.111261	0.759366	0.447633	0.696828
CHAAL00000007070	547.907	-0.0376323	0.0491844	-0.765127	0.444196	0.696828
CHAAL00000009698	353.905	0.0473733	0.0620379	0.763618	0.445095	0.696828
CHAAL00000012579	4.73468	-0.0790139	0.10265	-0.769739	0.441455	0.696828
CHAAL00000014698	90.4565	-0.0508435	0.0670954	-0.757779	0.448583	0.696828
CHAAL00000002019	127.333	0.0647472	0.0886402	0.73045	0.465115	0.701235
CHAAL00000003652	145.663	-0.0417235	0.0558935	-0.746482	0.455376	0.701235
CHAAL00000004520	119.802	-0.0524989	0.0716388	-0.732828	0.463663	0.701235
CHAAL00000007967	49.906	-0.0583251	0.0793906	-0.73466	0.462547	0.701235
CHAAL00000008784	61.2628	-0.0615299	0.0835712	-0.736257	0.461574	0.701235
CHAAL00000011815	53.3193	0.0595831	0.0814436	0.731587	0.46442	0.701235
CHAAL00000014693	175.747	-0.0396897	0.0545366	-0.727762	0.466759	0.701235
CHAAL00000000791	6.21945	-0.0773877	0.110182	-0.702363	0.482453	0.713637
CHAAL00000002302	20.326	-0.0741764	0.105128	-0.705581	0.480449	0.713637
CHAAL00000008117	9.21764	0.076042	0.108454	0.701144	0.483213	0.713637
CHAAL00000010036	59.599	-0.0564337	0.080621	-0.699988	0.483935	0.713637
CHAAL00000003722	13.8999	0.0743636	0.108839	0.683247	0.494451	0.719708
CHAAL00000004072	238.919	-0.036045	0.052798	-0.682696	0.494799	0.719708
CHAAL00000004747	175.043	-0.0361122	0.052524	-0.687538	0.491744	0.719708
CHAAL00000002564	205.486	0.0411218	0.0609359	0.674838	0.499779	0.723662
CHAAL00000008303	40.7067	-0.0584129	0.0874373	-0.668055	0.504099	0.72625
CHAAL00000011708	127.794	0.0569998	0.0857251	0.664914	0.506106	0.72625
CHAAL00000006476	133.642	0.0498892	0.0763504	0.653424	0.513483	0.729116
CHAAL00000008916	26.6103	-0.0647491	0.0992108	-0.652642	0.513987	0.729116
CHAAL00000015015	5.02981	0.070016	0.107524	0.651168	0.514938	0.729116
CHAAL00000002733	64.3864	-0.0690922	0.109407	-0.631514	0.527704	0.7439
CHAAL00000004708	168.124	-0.0391332	0.0625428	-0.625702	0.53151	0.74598
CHAAL00000009929	111.534	0.0405866	0.0655361	0.619301	0.535718	0.748602
CHAAL00000000965	116.939	-0.0368231	0.0601101	-0.612595	0.540144	0.750448
CHAAL00000012550	21.5218	0.061621	0.100985	0.6102	0.541729	0.750448
CHAAL00000004456	728.908	0.0283304	0.0478952	0.591508	0.55418	0.764386
CHAAL00000002074	139.694	0.0428371	0.0738333	0.580187	0.561788	0.767042
CHAAL00000005559	33.3231	0.0537319	0.0929694	0.577952	0.563297	0.767042
CHAAL00000007256	116.085	-0.0355964	0.061396	-0.579784	0.56206	0.767042
CHAAL00000001205	137.174	-0.054556	0.0956043	-0.570644	0.568241	0.767245
CHAAL00000003680	160.043	0.0296924	0.0520145	0.570849	0.568102	0.767245
CHAAL00000010353	5.12718	0.0592823	0.106615	0.556041	0.578183	0.777388
CHAAL00000008907	199.348	-0.0350242	0.0637284	-0.549586	0.582603	0.779213
CHAAL00000010473	32.589	-0.0511728	0.0935595	-0.546954	0.58441	0.779213
CHAAL00000003415	8.11872	-0.0601536	0.111125	-0.541313	0.588292	0.781134
CHAAL00000008061	292.062	0.0310479	0.0589902	0.526323	0.598663	0.791621
CHAAL00000009244	248.15	0.031251	0.0616182	0.507171	0.612035	0.805647
CHAAL00000013302	355.012	-0.0231372	0.0459128	-0.503937	0.614306	0.805647
CHAAL00000001737	20.0195	-0.0514685	0.103259	-0.49844	0.618174	0.807411
CHAAL00000008640	31.6723	-0.0440725	0.0921683	-0.478174	0.632526	0.81826
CHAAL00000010026	45.6031	-0.042895	0.0895946	-0.478768	0.632103	0.81826
CHAAL00000011068	59.0463	-0.0391471	0.0822605	-0.475892	0.634152	0.81826
CHAAL00000005358	81.116	0.0333422	0.0715436	0.46604	0.641187	0.824016
CHAAL00000010952	492.343	0.0202549	0.043934	0.461031	0.644777	0.825314
CHAAL00000004024	67.7556	-0.0330475	0.0723266	-0.45692	0.647729	0.825538
CHAAL00000006385	98.5378	-0.028651	0.0631625	-0.453607	0.650112	0.825538
CHAAL00000005884	72.8283	0.0409035	0.0926132	0.441659	0.658736	0.826649
CHAAL00000007011	1082.82	0.0245341	0.0552469	0.44408	0.656984	0.826649
CHAAL00000015374	26.5344	0.0482516	0.108463	0.444867	0.656416	0.826649
CHAAL00000002572	110.786	0.0394316	0.0937725	0.420503	0.674118	0.827962
CHAAL00000006077	90.172	0.0403253	0.0959477	0.420284	0.674278	0.827962
CHAAL00000009823	10.401	-0.047092	0.111234	-0.423359	0.672033	0.827962
CHAAL00000011561	47.8768	0.037112	0.0861318	0.430874	0.66656	0.827962
CHAAL00000012457	7.66771	0.0451156	0.104678	0.430993	0.666474	0.827962
CHAAL00000012500	272.685	-0.0221378	0.0528505	-0.418876	0.675307	0.827962
CHAAL00000003629	36.1883	0.0371423	0.0929428	0.399626	0.689432	0.842055
CHAAL00000001944	109.572	0.0270171	0.068888	0.392189	0.694918	0.845528
CHAAL00000002243	50.2191	-0.0312354	0.0827186	-0.37761	0.70572	0.848987
CHAAL00000008694	50.319	-0.0344776	0.0905915	-0.380583	0.703513	0.848987
CHAAL00000010864	14.6095	-0.040789	0.107841	-0.378234	0.705256	0.848987
CHAAL00000013695	46.1466	0.0297835	0.0822017	0.362323	0.717111	0.859459
CHAAL00000015494	8.3987	-0.0384463	0.107542	-0.357499	0.720718	0.860559
CHAAL00000006288	214.075	0.0269679	0.0767525	0.351362	0.725317	0.86283
CHAAL00000003330	377.168	0.0230746	0.0706837	0.326449	0.744084	0.881878
CHAAL00000012274	21.1368	0.0347097	0.111418	0.311527	0.7554	0.891985
CHAAL00000004091	88.8709	-0.0226106	0.0737201	-0.306709	0.759065	0.893018
CHAAL00000008903	195.441	-0.0164282	0.0549084	-0.299193	0.764793	0.893579
CHAAL00000010259	18.2192	0.0327827	0.110487	0.296712	0.766686	0.893579
CHAAL00000010352	43.611	0.0327841	0.111096	0.295098	0.767919	0.893579
CHAAL00000011159	100.691	0.0223119	0.0813062	0.274419	0.783763	0.90543
CHAAL00000012549	84.3415	0.0194428	0.0702731	0.276675	0.78203	0.90543
CHAAL00000000305	5.16381	0.0263096	0.107512	0.244714	0.806678	0.915083
CHAAL00000001967	1044.17	0.0273873	0.109659	0.249751	0.80278	0.915083
CHAAL00000004718	78.7724	0.0183484	0.0724832	0.25314	0.80016	0.915083
CHAAL00000006952	246.743	0.0113976	0.046826	0.243404	0.807693	0.915083
CHAAL00000009816	81.2655	0.0186992	0.0774743	0.24136	0.809276	0.915083
CHAAL00000011379	220.377	0.0180494	0.0725868	0.24866	0.803624	0.915083
CHAAL00000014676	33.6668	0.0210579	0.0911861	0.230934	0.817366	0.920976
CHAAL00000000457	21.6262	-0.0233152	0.106338	-0.219256	0.826451	0.92683
CHAAL00000012106	22.9506	0.0215538	0.0994121	0.216812	0.828355	0.92683
CHAAL00000000659	75.2181	-0.0151113	0.0733938	-0.205893	0.836875	0.930413
CHAAL00000003210	181.963	0.0104893	0.0570117	0.183984	0.854026	0.930413
CHAAL00000007208	33.4196	0.016787	0.0900048	0.186512	0.852043	0.930413
CHAAL00000011252	4.34067	-0.0202607	0.104417	-0.194037	0.846147	0.930413
CHAAL00000012790	31.177	0.0188829	0.0963598	0.195963	0.844639	0.930413
CHAAL00000013370	50.4097	0.0162366	0.0872166	0.186164	0.852316	0.930413
CHAAL00000013741	9.98122	-0.0203372	0.111147	-0.182975	0.854817	0.930413
CHAAL00000014271	300.049	-0.0192315	0.10128	-0.189885	0.849399	0.930413
CHAAL00000005285	87.0266	0.0162665	0.0927253	0.175427	0.860744	0.930707
CHAAL00000006966	15.258	-0.0180998	0.103295	-0.175224	0.860904	0.930707
CHAAL00000002488	19.7923	-0.0158952	0.111262	-0.142863	0.886398	0.934805
CHAAL00000002580	741.795	-0.00985558	0.063352	-0.155569	0.876373	0.934805
CHAAL00000005633	246.93	-0.0107079	0.0728614	-0.146962	0.883162	0.934805
CHAAL00000006875	70.6601	-0.0115964	0.0768107	-0.150974	0.879996	0.934805
CHAAL00000008452	38.4052	0.0165956	0.108367	0.153142	0.878286	0.934805
CHAAL00000009117	4.58317	0.0149708	0.106362	0.140754	0.888065	0.934805
CHAAL00000009860	9.01223	0.0161076	0.111438	0.144543	0.885072	0.934805
CHAAL00000012207	280.377	-0.00880017	0.0587421	-0.14981	0.880914	0.934805
CHAAL00000004336	83.8612	0.0146642	0.110289	0.132962	0.894224	0.938202
CHAAL00000010490	123.164	-0.0119426	0.10144	-0.117731	0.906281	0.947745
CHAAL00000009835	6.7634	0.0121474	0.110755	0.109678	0.912665	0.951312
CHAAL00000000007	185.001	-0.00668844	0.0667383	-0.100219	0.920171	0.955912
CHAAL00000002387	144.786	-0.00528022	0.0546666	-0.0965897	0.923052	0.955912
CHAAL00000005519	237.126	-0.00495325	0.056215	-0.0881127	0.929787	0.95978
CHAAL00000002226	107.736	-0.00414974	0.0600169	-0.0691428	0.944876	0.97222
CHAAL00000015151	94.2862	0.00440122	0.0703319	0.0625779	0.950103	0.974464
CHAAL00000005017	29.0513	0.00333481	0.104845	0.031807	0.974626	0.989749
CHAAL00000006949	151.875	-0.00234175	0.067127	-0.0348854	0.972171	0.989749
CHAAL00000007024	59.0347	0.00252296	0.08897	0.0283574	0.977377	0.989749
CHAAL00000012745	41.6053	0.00388316	0.111369	0.0348675	0.972185	0.989749
CHAAL00000000836	61.0715	-0.00224426	0.099192	-0.0226254	0.981949	0.990332
CHAAL00000012686	22.9975	0.00160355	0.100241	0.015997	0.987237	0.990332
CHAAL00000014224	29.3143	-0.00157554	0.0955496	-0.0164893	0.986844	0.990332
CHAAL00000001261	180.803	-0.00023652	0.0497915	-0.00475021	0.99621	0.99621
CHAAL00000000075	1.58697	-0.0733613	0.08138	-0.901466	0.367341	NA
CHAAL00000000519	0.273532	0.0144365	0.0412039	0.350367	0.726064	NA
CHAAL00000000752	2.98705	0.0017051	0.0969214	0.0175926	0.985964	NA
CHAAL00000000899	1.09704	0.000915251	0.0708515	0.0129179	0.989693	NA
CHAAL00000001023	0.358312	-0.0255165	0.0466026	-0.547533	0.584013	NA
CHAAL00000001173	1.37649	0.0252335	0.0765721	0.329539	0.741748	NA
CHAAL00000002507	1.51752	0.0371755	0.0782621	0.475013	0.634778	NA
CHAAL00000002930	2.35105	0.00948344	0.0917992	0.103306	0.91772	NA
CHAAL00000003288	1.42468	-0.0577981	0.0777238	-0.743635	0.457098	NA
CHAAL00000003462	1.18909	-2.61251e-05	0.0724119	-0.000360785	0.999712	NA
CHAAL00000004234	0.71076	0.0468221	0.0572309	0.818127	0.413285	NA
CHAAL00000004293	2.86729	-0.0177306	0.0950735	-0.186494	0.852057	NA
CHAAL00000004308	1.394	-0.0450081	0.0777608	-0.578802	0.562723	NA
CHAAL00000004628	2.43695	-0.00743023	0.041186	-0.180407	0.856833	NA
CHAAL00000004794	1.60603	0.0439388	0.0819547	0.536136	0.591865	NA
CHAAL00000004830	0.462201	0.0295953	0.0484585	0.610734	0.541375	NA
CHAAL00000005000	3.41313	0.0395777	0.0948386	0.417317	0.676447	NA
CHAAL00000005029	2.63791	-0.103227	0.0933363	-1.10597	0.268739	NA
CHAAL00000005177	0.495395	-0.0378846	0.0486235	-0.779142	0.435896	NA
CHAAL00000005210	1.40461	-0.0408818	0.074863	-0.546089	0.585005	NA
CHAAL00000006064	1.98783	-0.0751707	0.0878825	-0.855354	0.392355	NA
CHAAL00000006124	0.719109	-0.0353586	0.0583405	-0.606074	0.544465	NA
CHAAL00000006293	0.499597	0.0385133	0.049108	0.784257	0.432889	NA
CHAAL00000006325	0.900471	-0.00502998	0.064676	-0.0777721	0.938009	NA
CHAAL00000006389	0.340564	-0.033131	0.044596	-0.742914	0.457534	NA
CHAAL00000006761	0.279874	-0.00260357	0.0412815	-0.0630687	0.949712	NA
CHAAL00000006892	1.33418	0.0615036	0.0736001	0.835647	0.403354	NA
CHAAL00000006967	0.789322	0.0242961	0.047112	0.515708	0.606058	NA
CHAAL00000007905	0.502186	-0.0434179	0.051323	-0.845973	0.397568	NA
CHAAL00000008192	1.54044	-0.00165208	0.0803964	-0.0205491	0.983605	NA
CHAAL00000008198	1.69689	0.157626	0.0612032	2.57546	0.0100108	NA
CHAAL00000008207	1.40701	0.0268387	0.0775869	0.345918	0.729404	NA
CHAAL00000008335	3.21227	0.0589542	0.0948008	0.621874	0.534025	NA
CHAAL00000008662	2.97127	0.0651531	0.0971381	0.670726	0.502395	NA
CHAAL00000008765	1.97689	0.0399357	0.0867611	0.460295	0.645305	NA
CHAAL00000008879	3.47325	0.0822313	0.0987952	0.832341	0.405216	NA
CHAAL00000009147	0.657524	-0.0227876	0.0564257	-0.403851	0.686322	NA
CHAAL00000009452	0.373242	-0.0252447	0.0467419	-0.540088	0.589137	NA
CHAAL00000009898	1.7584	-0.0875058	0.0823537	-1.06256	0.287981	NA
CHAAL00000010941	1.57875	-0.0806016	0.0795736	-1.01292	0.311099	NA
CHAAL00000011154	2.4358	-0.0563936	0.0901529	-0.625533	0.531621	NA
CHAAL00000011499	3.90007	-0.232495	0.0834745	-2.78523	0.005349	NA
CHAAL00000011506	0.840657	0.0299301	0.0396157	0.755511	0.449943	NA
CHAAL00000011865	3.07689	0.152551	0.0962511	1.58492	0.112984	NA
CHAAL00000012327	0.257019	-0.00912313	0.0374632	-0.243522	0.807601	NA
CHAAL00000012338	0.821915	-0.00246732	0.0637792	-0.0386853	0.969141	NA
CHAAL00000012339	0.367744	-0.00311471	0.046671	-0.0667376	0.946791	NA
CHAAL00000013091	2.80776	-0.005008	0.096349	-0.0519777	0.958546	NA
CHAAL00000013110	0.86324	0.0772327	0.0597375	1.29287	0.196057	NA
CHAAL00000013155	0.959155	0.0380333	0.0663457	0.573259	0.566469	NA
CHAAL00000013387	2.23034	-0.0453698	0.0910458	-0.498318	0.61826	NA
CHAAL00000013624	2.11935	0.0326918	0.0879216	0.371829	0.71002	NA
CHAAL00000014327	0.33345	-0.0109742	0.0410695	-0.267209	0.789308	NA
CHAAL00000014471	0.759342	-0.0508316	0.0602249	-0.844029	0.398653	NA
CHAAL00000014722	1.78017	0.011368	0.0831798	0.136667	0.891294	NA
CHAAL00000014912	1.13183	0.0356048	0.0711054	0.500732	0.616559	NA
CHAAL00000014924	0.354886	-0.0254805	0.0465708	-0.547135	0.584286	NA
CHAAL00000015054	3.81326	-0.0740646	0.102459	-0.722867	0.469762	NA
CHAAL00000015409	3.66609	0.000984715	0.102176	0.00963742	0.992311	NA

## Sheet: Table S5. sex in QHL
Table S5. DGE interaction results for Qinghai Lake (sex*population). Highlighted in green are over expressed genes above the threshold of alpha=0.05.
	baseMean	log2FoldChange	lfcSE	stat	pvalue	padj
CHAAL00000001967	1044.17	0.976015	0.0779086	12.5277	5.26693e-36	1.99617e-33
CHAAL00000002733	64.3864	0.846408	0.147678	5.73143	9.95873e-09	1.88718e-06
CHAAL00000013158	54.3954	0.87038	0.165326	5.26464	1.40461e-07	1.77449e-05
CHAAL00000012274	21.1368	0.918457	0.222211	4.13325	3.57662e-05	0.00271108
CHAAL00000014271	300.049	0.508952	0.121909	4.17484	2.98197e-05	0.00271108
CHAAL00000002488	19.7923	0.812061	0.248157	3.27236	0.00106652	0.0673687
CHAAL00000012457	7.66771	1.13661	0.407322	2.79044	0.00526358	0.284985
CHAAL00000001280	74.7806	-0.346217	0.134598	-2.57223	0.0101045	0.478703
CHAAL00000008726	325.25	-0.140297	0.0587179	-2.38934	0.0168789	0.710788
CHAAL00000003424	86.2141	-0.338995	0.145779	-2.3254	0.0200505	0.71521
CHAAL00000003758	170.367	-0.260497	0.114285	-2.27937	0.0226452	0.71521
CHAAL00000009260	45.7805	-0.551763	0.23915	-2.30718	0.0210448	0.71521
CHAAL00000005017	29.0513	-0.469196	0.219691	-2.13571	0.0327029	0.885313
CHAAL00000012207	280.377	-0.187866	0.0876566	-2.14321	0.0320963	0.885313
CHAAL00000000007	185.001	-0.17741	0.104771	-1.69331	0.0903962	0.992997
CHAAL00000000015	1222.7	-0.0407124	0.110415	-0.368722	0.712335	0.992997
CHAAL00000000048	70.0588	0.00778043	0.130974	0.0594043	0.95263	0.992997
CHAAL00000000075	1.58697	0.124287	0.726927	0.170975	0.864243	0.992997
CHAAL00000000082	62.6264	-0.0963334	0.14597	-0.659955	0.509283	0.992997
CHAAL00000000238	45.7602	-0.13127	0.223012	-0.588626	0.556112	0.992997
CHAAL00000000305	5.16381	-0.256422	0.440039	-0.582725	0.560078	0.992997
CHAAL00000000331	1226.46	0.104578	0.107138	0.976099	0.329015	0.992997
CHAAL00000000356	5.20187	0.225799	0.491681	0.459238	0.646063	0.992997
CHAAL00000000457	21.6262	0.07139	0.243186	0.293562	0.769093	0.992997
CHAAL00000000499	4.73636	-0.0850789	0.480761	-0.176967	0.859534	0.992997
CHAAL00000000519	0.273532	0.116496	1.84919	0.0629985	0.949768	0.992997
CHAAL00000000585	36.2116	-0.201156	0.170895	-1.17707	0.239166	0.992997
CHAAL00000000612	233.041	-0.0293913	0.0863755	-0.340273	0.733651	0.992997
CHAAL00000000659	75.2181	0.0344731	0.126924	0.271605	0.785926	0.992997
CHAAL00000000679	19.6247	-0.0383528	0.232371	-0.16505	0.868905	0.992997
CHAAL00000000752	2.98705	0.118583	0.579339	0.204687	0.837817	0.992997
CHAAL00000000766	7.44627	-0.431381	0.377105	-1.14393	0.252653	0.992997
CHAAL00000000791	6.21945	0.0390121	0.381665	0.102215	0.918586	0.992997
CHAAL00000000810	8.61129	-0.271023	0.526929	-0.514345	0.607011	0.992997
CHAAL00000000836	61.0715	0.1489	0.200764	0.741666	0.45829	0.992997
CHAAL00000000856	311.51	-0.0139215	0.0763673	-0.182296	0.85535	0.992997
CHAAL00000000899	1.09704	-1.46873	1.03769	-1.41538	0.156956	0.992997
CHAAL00000000904	43.1127	-0.198925	0.205958	-0.965852	0.334118	0.992997
CHAAL00000000965	116.939	-0.00874863	0.0981612	-0.0891252	0.928982	0.992997
CHAAL00000001023	0.358312	-0.357038	1.53001	-0.233357	0.815484	0.992997
CHAAL00000001066	312.46	0.114419	0.0780956	1.46511	0.14289	0.992997
CHAAL00000001162	299.99	0.0157047	0.0692059	0.226927	0.82048	0.992997
CHAAL00000001173	1.37649	0.526161	0.87627	0.600456	0.548203	0.992997
CHAAL00000001205	137.174	-0.137946	0.180223	-0.765419	0.444022	0.992997
CHAAL00000001235	100.752	0.055453	0.104684	0.529719	0.596307	0.992997
CHAAL00000001241	111.806	-0.0860013	0.117537	-0.731698	0.464353	0.992997
CHAAL00000001261	180.803	-0.0210389	0.0787463	-0.267173	0.789336	0.992997
CHAAL00000001326	80.7365	-0.315762	0.203132	-1.55447	0.120073	0.992997
CHAAL00000001328	215.957	0.0374747	0.0971571	0.385713	0.699709	0.992997
CHAAL00000001436	18.848	-0.0329063	0.239079	-0.137638	0.890527	0.992997
CHAAL00000001476	6.40033	0.259177	0.470877	0.550413	0.582036	0.992997
CHAAL00000001477	14.6001	-0.0932272	0.327533	-0.284635	0.775924	0.992997
CHAAL00000001507	138.483	-0.00477455	0.146012	-0.0326996	0.973914	0.992997
CHAAL00000001609	65.2621	-0.122729	0.121246	-1.01223	0.311429	0.992997
CHAAL00000001650	1354.24	-0.216372	0.164221	-1.31756	0.18765	0.992997
CHAAL00000001698	27.5791	-0.259568	0.200679	-1.29345	0.195856	0.992997
CHAAL00000001737	20.0195	-0.0273575	0.224865	-0.121662	0.903167	0.992997
CHAAL00000001793	56.9759	-0.25753	0.164888	-1.56184	0.118325	0.992997
CHAAL00000001850	12.4864	0.225279	0.392041	0.574631	0.565541	0.992997
CHAAL00000001867	12.9071	0.197142	0.279697	0.704841	0.480909	0.992997
CHAAL00000001944	109.572	-0.0402371	0.116215	-0.34623	0.72917	0.992997
CHAAL00000002019	127.333	-0.00845959	0.161792	-0.0522869	0.9583	0.992997
CHAAL00000002074	139.694	0.021479	0.126851	0.169325	0.865541	0.992997
CHAAL00000002117	48.4357	0.00953379	0.188532	0.0505685	0.959669	0.992997
CHAAL00000002215	254.661	0.0451399	0.109291	0.413026	0.679588	0.992997
CHAAL00000002226	107.736	-0.0374378	0.0980002	-0.382017	0.702448	0.992997
CHAAL00000002243	50.2191	0.227595	0.146703	1.5514	0.120807	0.992997
CHAAL00000002302	20.326	-0.236523	0.229018	-1.03277	0.30171	0.992997
CHAAL00000002387	144.786	-0.0230456	0.0879931	-0.261902	0.793397	0.992997
CHAAL00000002507	1.51752	0.319644	0.855622	0.373581	0.708716	0.992997
CHAAL00000002541	46.0829	0.0274309	0.155875	0.175981	0.860309	0.992997
CHAAL00000002564	205.486	0.0764701	0.097093	0.787597	0.430932	0.992997
CHAAL00000002572	110.786	0.14	0.170441	0.821398	0.41142	0.992997
CHAAL00000002621	104.464	-0.0110943	0.13455	-0.0824552	0.934285	0.992997
CHAAL00000002830	152.039	-0.35235	0.258999	-1.36043	0.173694	0.992997
CHAAL00000002845	51.7242	0.036978	0.17065	0.216689	0.828451	0.992997
CHAAL00000002897	73.8971	-0.0550509	0.126233	-0.436107	0.662759	0.992997
CHAAL00000002930	2.35105	-0.219459	0.646016	-0.339711	0.734074	0.992997
CHAAL00000003069	1190.51	0.0659857	0.134504	0.490587	0.623719	0.992997
CHAAL00000003180	246.362	0.156256	0.0844506	1.85026	0.0642755	0.992997
CHAAL00000003210	181.963	-0.0312396	0.0931576	-0.335342	0.737367	0.992997
CHAAL00000003285	32.7881	-0.385418	0.265151	-1.45358	0.146063	0.992997
CHAAL00000003288	1.42468	-0.546458	0.799084	-0.683856	0.494066	0.992997
CHAAL00000003330	377.168	0.211572	0.109787	1.92712	0.0539653	0.992997
CHAAL00000003402	66.7556	0.0783245	0.131384	0.596151	0.551075	0.992997
CHAAL00000003415	8.11872	-0.0968242	0.35981	-0.269098	0.787854	0.992997
CHAAL00000003462	1.18909	-1.05306	0.960178	-1.09673	0.272759	0.992997
CHAAL00000003479	47.0629	-0.0411698	0.156942	-0.262325	0.793071	0.992997
CHAAL00000003610	181.637	-0.056469	0.0788174	-0.716453	0.473711	0.992997
CHAAL00000003629	36.1883	0.180242	0.180454	0.998826	0.317879	0.992997
CHAAL00000003652	145.663	0.128083	0.0881318	1.45331	0.146137	0.992997
CHAAL00000003680	160.043	-0.0143413	0.0840894	-0.170549	0.864579	0.992997
CHAAL00000003709	126.39	-0.249855	0.248988	-1.00348	0.315628	0.992997
CHAAL00000003722	13.8999	0.0765858	0.275296	0.278194	0.780863	0.992997
CHAAL00000003964	8.40395	0.0183395	0.350728	0.0522899	0.958298	0.992997
CHAAL00000004024	67.7556	-0.0831984	0.121408	-0.685281	0.493167	0.992997
CHAAL00000004072	238.919	0.0717517	0.0836519	0.857742	0.391035	0.992997
CHAAL00000004091	88.8709	-0.0118832	0.125763	-0.094489	0.924721	0.992997
CHAAL00000004234	0.71076	0.996169	1.27908	0.778819	0.436086	0.992997
CHAAL00000004293	2.86729	0.644827	0.598508	1.07739	0.281305	0.992997
CHAAL00000004308	1.394	0.292859	0.785996	0.372596	0.709449	0.992997
CHAAL00000004336	83.8612	-0.465505	0.267784	-1.73836	0.0821473	0.992997
CHAAL00000004456	728.908	0.0456574	0.0706676	0.646087	0.518223	0.992997
CHAAL00000004520	119.802	0.0199235	0.118695	0.167854	0.866698	0.992997
CHAAL00000004570	316.383	-0.0633191	0.0872948	-0.725348	0.468239	0.992997
CHAAL00000004663	340.358	-0.0183408	0.068172	-0.269037	0.787901	0.992997
CHAAL00000004708	168.124	0.038105	0.0984835	0.386917	0.698818	0.992997
CHAAL00000004716	19.4278	-0.15415	0.239286	-0.644205	0.519442	0.992997
CHAAL00000004718	78.7724	-0.0735751	0.125229	-0.587524	0.556852	0.992997
CHAAL00000004722	44.4848	0.0430587	0.16066	0.268012	0.78869	0.992997
CHAAL00000004747	175.043	-0.119408	0.0812885	-1.46894	0.141849	0.992997
CHAAL00000004759	35.8874	0.0410885	0.165087	0.24889	0.803446	0.992997
CHAAL00000004775	9.02224	-0.503699	0.324222	-1.55356	0.120289	0.992997
CHAAL00000004794	1.60603	-1.02738	0.847571	-1.21215	0.225456	0.992997
CHAAL00000004829	87.7961	-0.103023	0.180709	-0.570108	0.568604	0.992997
CHAAL00000004830	0.462201	0.116496	1.47858	0.0787897	0.9372	0.992997
CHAAL00000004897	77.1573	-0.189831	0.212324	-0.89406	0.37129	0.992997
CHAAL00000004917	654.231	0.0139156	0.1464	0.0950514	0.924274	0.992997
CHAAL00000004937	364.568	-0.0387829	0.158272	-0.24504	0.806425	0.992997
CHAAL00000004973	36.9092	-0.0674729	0.203924	-0.330873	0.74074	0.992997
CHAAL00000005000	3.41313	0.271962	0.614581	0.442516	0.658116	0.992997
CHAAL00000005029	2.63791	-0.329208	0.579306	-0.568279	0.569846	0.992997
CHAAL00000005036	102.752	-0.0307521	0.116864	-0.263145	0.792439	0.992997
CHAAL00000005056	31.1479	0.00549393	0.184337	0.0298037	0.976224	0.992997
CHAAL00000005168	10.9391	-0.0690766	0.324182	-0.21308	0.831265	0.992997
CHAAL00000005177	0.495395	0.535103	1.40978	0.379564	0.704269	0.992997
CHAAL00000005210	1.40461	-0.0502288	0.842821	-0.059596	0.952477	0.992997
CHAAL00000005285	87.0266	-0.136874	0.175601	-0.779462	0.435708	0.992997
CHAAL00000005358	81.116	-0.037095	0.122534	-0.302734	0.762093	0.992997
CHAAL00000005441	72.7498	-0.00735051	0.11361	-0.0646997	0.948413	0.992997
CHAAL00000005499	14.2139	-0.330987	0.281965	-1.17386	0.240452	0.992997
CHAAL00000005519	237.126	-0.0222296	0.0901395	-0.246613	0.805207	0.992997
CHAAL00000005559	33.3231	0.234344	0.180935	1.29518	0.195258	0.992997
CHAAL00000005609	78.0149	0.0320198	0.115505	0.277215	0.781615	0.992997
CHAAL00000005633	246.93	0.021729	0.123189	0.176387	0.85999	0.992997
CHAAL00000005676	65.6727	-0.133164	0.140112	-0.950411	0.341904	0.992997
CHAAL00000005732	137.282	-0.0451246	0.0992722	-0.454554	0.64943	0.992997
CHAAL00000005791	32.4389	-0.0408957	0.183894	-0.222387	0.824013	0.992997
CHAAL00000005861	300.46	0.0400245	0.0860867	0.464932	0.64198	0.992997
CHAAL00000005884	72.8283	-0.251849	0.161569	-1.55877	0.119051	0.992997
CHAAL00000005941	208.824	0.0142518	0.106902	0.133316	0.893943	0.992997
CHAAL00000006064	1.98783	-0.232264	0.651374	-0.356575	0.72141	0.992997
CHAAL00000006077	90.172	-0.0871107	0.185361	-0.469952	0.638389	0.992997
CHAAL00000006124	0.719109	-0.194983	1.12951	-0.172626	0.862945	0.992997
CHAAL00000006167	1597.65	0.0469858	0.0750666	0.625922	0.531366	0.992997
CHAAL00000006209	212.125	-0.353597	0.203574	-1.73695	0.0823964	0.992997
CHAAL00000006252	71.7328	-0.155415	0.141446	-1.09876	0.271874	0.992997
CHAAL00000006288	214.075	-0.00598171	0.130021	-0.0460057	0.963306	0.992997
CHAAL00000006293	0.499597	1.06541	1.44846	0.735549	0.462005	0.992997
CHAAL00000006325	0.900471	0.121153	1.03758	0.116765	0.907046	0.992997
CHAAL00000006346	527.036	0.0484822	0.0714825	0.678238	0.497621	0.992997
CHAAL00000006385	98.5378	-0.108015	0.103749	-1.04112	0.297818	0.992997
CHAAL00000006389	0.340564	-0.395541	1.64722	-0.240126	0.810232	0.992997
CHAAL00000006391	302.448	-0.472297	0.33488	-1.41035	0.158437	0.992997
CHAAL00000006438	31.2104	0.240183	0.233708	1.02771	0.304087	0.992997
CHAAL00000006439	159.499	0.0635211	0.0862555	0.736429	0.46147	0.992997
CHAAL00000006441	43.1463	-0.137684	0.157193	-0.875894	0.381088	0.992997
CHAAL00000006476	133.642	0.0340719	0.132572	0.257007	0.797173	0.992997
CHAAL00000006500	218.292	0.0136933	0.0931857	0.146946	0.883174	0.992997
CHAAL00000006512	121.872	-0.357704	0.224251	-1.5951	0.110689	0.992997
CHAAL00000006553	18.7397	-0.0727029	0.235447	-0.308787	0.757484	0.992997
CHAAL00000006574	166.721	0.17094	0.131907	1.29591	0.195007	0.992997
CHAAL00000006761	0.279874	-0.364401	1.84507	-0.1975	0.843436	0.992997
CHAAL00000006769	313.625	0.048001	0.0786364	0.610417	0.541586	0.992997
CHAAL00000006775	180.744	0.0100479	0.0856326	0.117338	0.906592	0.992997
CHAAL00000006795	10.2061	0.31272	0.324813	0.962772	0.335662	0.992997
CHAAL00000006814	6.22512	0.216683	0.5892	0.367759	0.713053	0.992997
CHAAL00000006875	70.6601	0.219271	0.124973	1.75454	0.0793373	0.992997
CHAAL00000006892	1.33418	-0.371438	0.96636	-0.384368	0.700706	0.992997
CHAAL00000006941	179.679	0.0297311	0.0879101	0.338199	0.735213	0.992997
CHAAL00000006949	151.875	-0.202235	0.102981	-1.96381	0.0495525	0.992997
CHAAL00000006952	246.743	0.0751901	0.0736725	1.0206	0.307444	0.992997
CHAAL00000006966	15.258	0.533035	0.428342	1.24442	0.213346	0.992997
CHAAL00000006967	0.789322	2.04277	1.38896	1.47072	0.141368	0.992997
CHAAL00000007001	79.6184	0.0939319	0.133557	0.703311	0.481862	0.992997
CHAAL00000007011	1082.82	-0.110009	0.0843207	-1.30466	0.19201	0.992997
CHAAL00000007024	59.0347	0.262492	0.144647	1.81471	0.0695691	0.992997
CHAAL00000007046	5.25818	0.860675	0.430979	1.99702	0.0458229	0.992997
CHAAL00000007061	129.404	-0.0396833	0.10005	-0.396635	0.691636	0.992997
CHAAL00000007070	547.907	0.00725809	0.077275	0.0939255	0.925168	0.992997
CHAAL00000007071	333.833	0.106185	0.146238	0.72611	0.467771	0.992997
CHAAL00000007208	33.4196	0.0197873	0.171268	0.115534	0.908022	0.992997
CHAAL00000007254	101.901	-0.132148	0.133235	-0.991837	0.321277	0.992997
CHAAL00000007256	116.085	-0.0059441	0.0991224	-0.0599672	0.952182	0.992997
CHAAL00000007382	65.5971	-0.208968	0.161353	-1.29509	0.195288	0.992997
CHAAL00000007411	148.388	-0.0259683	0.131966	-0.196781	0.843999	0.992997
CHAAL00000007467	5.39277	-0.0120443	0.400941	-0.0300401	0.976035	0.992997
CHAAL00000007505	7.25628	-0.248725	0.362881	-0.685419	0.49308	0.992997
CHAAL00000007578	257.636	0.0923755	0.100835	0.916106	0.359611	0.992997
CHAAL00000007634	374.474	-0.0173942	0.131524	-0.132251	0.894786	0.992997
CHAAL00000007660	194.732	-0.0844121	0.0839084	-1.006	0.314414	0.992997
CHAAL00000007754	271.598	0.0322584	0.0759678	0.424632	0.671105	0.992997
CHAAL00000007814	143.223	-0.0999597	0.089932	-1.1115	0.266352	0.992997
CHAAL00000007905	0.502186	0.547634	1.29236	0.423748	0.67175	0.992997
CHAAL00000007967	49.906	-0.0470206	0.13927	-0.337622	0.735648	0.992997
CHAAL00000008061	292.062	-0.0252327	0.0932789	-0.270508	0.78677	0.992997
CHAAL00000008070	203.593	-0.0466878	0.0847214	-0.551074	0.581583	0.992997
CHAAL00000008117	9.21764	-0.575654	0.386071	-1.49106	0.135946	0.992997
CHAAL00000008192	1.54044	-0.750758	0.808106	-0.929034	0.352871	0.992997
CHAAL00000008198	1.69689	1.795	1.32136	1.35845	0.174322	0.992997
CHAAL00000008207	1.40701	0.52543	0.857715	0.612593	0.540145	0.992997
CHAAL00000008303	40.7067	-0.0971575	0.161956	-0.599901	0.548572	0.992997
CHAAL00000008335	3.21227	0.866064	0.60258	1.43726	0.150644	0.992997
CHAAL00000008379	27.2402	0.0218416	0.19655	0.111125	0.911517	0.992997
CHAAL00000008394	389.832	-0.0361097	0.0706614	-0.511024	0.609334	0.992997
CHAAL00000008425	126.947	-0.103547	0.097836	-1.05838	0.289884	0.992997
CHAAL00000008640	31.6723	0.109563	0.176092	0.622191	0.533816	0.992997
CHAAL00000008643	43.6005	-0.0576709	0.174934	-0.329672	0.741647	0.992997
CHAAL00000008647	31.9246	-0.166743	0.261603	-0.637388	0.523872	0.992997
CHAAL00000008653	108.535	-0.0336634	0.138124	-0.243719	0.807449	0.992997
CHAAL00000008662	2.97127	0.613213	0.602936	1.01704	0.309132	0.992997
CHAAL00000008694	50.319	0.0607852	0.165798	0.366622	0.713901	0.992997
CHAAL00000008698	80.7448	0.0144441	0.120585	0.119784	0.904655	0.992997
CHAAL00000008724	73.9873	-0.0690974	0.116327	-0.593991	0.552518	0.992997
CHAAL00000008765	1.97689	-0.163523	0.723009	-0.226169	0.82107	0.992997
CHAAL00000008766	542.928	0.141827	0.0977222	1.45133	0.146688	0.992997
CHAAL00000008779	175.904	-0.0319864	0.111126	-0.287839	0.77347	0.992997
CHAAL00000008784	61.2628	0.0539479	0.150739	0.35789	0.720426	0.992997
CHAAL00000008829	1291.85	-0.121882	0.10792	-1.12938	0.258739	0.992997
CHAAL00000008879	3.47325	-0.217514	0.579893	-0.375093	0.707591	0.992997
CHAAL00000008903	195.441	0.0746451	0.0872669	0.855366	0.392349	0.992997
CHAAL00000008907	199.348	0.141732	0.100533	1.40981	0.158595	0.992997
CHAAL00000008916	26.6103	-0.131146	0.204467	-0.641404	0.52126	0.992997
CHAAL00000008929	6.28852	0.0784057	0.381686	0.20542	0.837244	0.992997
CHAAL00000009009	423.997	-0.19113	0.223613	-0.854735	0.392698	0.992997
CHAAL00000009031	1531.75	-0.0887762	0.075167	-1.18105	0.237582	0.992997
CHAAL00000009033	332.921	0.0545708	0.0821139	0.664574	0.506323	0.992997
CHAAL00000009048	153.332	0.0158222	0.0915169	0.172889	0.862739	0.992997
CHAAL00000009071	71.5742	-0.0204439	0.12427	-0.164512	0.869328	0.992997
CHAAL00000009117	4.58317	-0.0555904	0.460572	-0.120699	0.90393	0.992997
CHAAL00000009136	128.403	-0.0806594	0.146092	-0.552114	0.58087	0.992997
CHAAL00000009147	0.657524	0.0935951	1.19188	0.0785273	0.937409	0.992997
CHAAL00000009244	248.15	0.0768469	0.0954696	0.804936	0.420857	0.992997
CHAAL00000009359	1649.33	0.0457817	0.0556125	0.823227	0.410379	0.992997
CHAAL00000009370	79.5337	0.0453497	0.125465	0.361452	0.717761	0.992997
CHAAL00000009452	0.373242	0.584226	1.53047	0.38173	0.702661	0.992997
CHAAL00000009562	105.348	0.0768543	0.177229	0.433644	0.664547	0.992997
CHAAL00000009698	353.905	0.117609	0.0984106	1.19508	0.232055	0.992997
CHAAL00000009766	37.2527	-0.254686	0.166256	-1.53189	0.125549	0.992997
CHAAL00000009816	81.2655	0.0638877	0.135463	0.471625	0.637194	0.992997
CHAAL00000009823	10.401	0.0642321	0.31231	0.205668	0.83705	0.992997
CHAAL00000009835	6.7634	0.0751165	0.378414	0.198503	0.842651	0.992997
CHAAL00000009850	723.84	0.0925947	0.0723199	1.28035	0.200423	0.992997
CHAAL00000009860	9.01223	0.111958	0.329724	0.339551	0.734195	0.992997
CHAAL00000009892	834.673	0.0896593	0.0922754	0.971649	0.331225	0.992997
CHAAL00000009894	28.7493	-0.257224	0.219355	-1.17263	0.240943	0.992997
CHAAL00000009898	1.7584	0.119462	0.712011	0.167781	0.866756	0.992997
CHAAL00000009929	111.534	-0.110022	0.109075	-1.00868	0.313128	0.992997
CHAAL00000010026	45.6031	-0.110699	0.166695	-0.664083	0.506637	0.992997
CHAAL00000010036	59.599	-0.05572	0.137212	-0.406086	0.684679	0.992997
CHAAL00000010046	51.2481	0.191934	0.13749	1.39599	0.162719	0.992997
CHAAL00000010062	158.399	0.0374053	0.0820705	0.455771	0.648555	0.992997
CHAAL00000010203	19.3414	-0.380945	0.305476	-1.24706	0.212377	0.992997
CHAAL00000010205	110.796	0.211912	0.297018	0.713464	0.475559	0.992997
CHAAL00000010253	36.6772	0.216313	0.277482	0.779558	0.435651	0.992997
CHAAL00000010259	18.2192	-0.481146	0.286575	-1.67896	0.0931605	0.992997
CHAAL00000010322	97.4901	-0.0176022	0.11963	-0.147139	0.883022	0.992997
CHAAL00000010339	308.733	-0.116529	0.126983	-0.917678	0.358787	0.992997
CHAAL00000010352	43.611	0.101791	0.303239	0.335681	0.737111	0.992997
CHAAL00000010353	5.12718	0.55249	0.463124	1.19296	0.232884	0.992997
CHAAL00000010445	222.89	0.0172179	0.0801952	0.2147	0.830001	0.992997
CHAAL00000010473	32.589	0.0176552	0.182176	0.0969133	0.922795	0.992997
CHAAL00000010490	123.164	-0.296692	0.202962	-1.46181	0.143793	0.992997
CHAAL00000010572	73.9518	0.0951707	0.168797	0.563818	0.572878	0.992997
CHAAL00000010664	592.59	-0.049441	0.0893425	-0.553387	0.579998	0.992997
CHAAL00000010722	93.5885	-0.00982022	0.105998	-0.0926449	0.926186	0.992997
CHAAL00000010764	118.119	0.0225833	0.102992	0.219272	0.826438	0.992997
CHAAL00000010766	10.0759	0.369813	0.371834	0.994566	0.319947	0.992997
CHAAL00000010833	136.588	-0.0828827	0.0899551	-0.921379	0.356853	0.992997
CHAAL00000010864	14.6095	-0.152437	0.257856	-0.591171	0.554406	0.992997
CHAAL00000010941	1.57875	-0.168697	0.744129	-0.226704	0.820654	0.992997
CHAAL00000010952	492.343	0.0061573	0.0691913	0.0889895	0.92909	0.992997
CHAAL00000010987	658.472	0.155907	0.0812499	1.91886	0.0550018	0.992997
CHAAL00000011018	30.6475	-0.161084	0.181817	-0.885966	0.375636	0.992997
CHAAL00000011023	85.245	0.00673393	0.111373	0.0604628	0.951787	0.992997
CHAAL00000011068	59.0463	0.198812	0.144169	1.37902	0.167888	0.992997
CHAAL00000011154	2.4358	0.421574	0.639244	0.659488	0.509582	0.992997
CHAAL00000011159	100.691	-0.0177726	0.142733	-0.124517	0.900906	0.992997
CHAAL00000011252	4.34067	-0.113708	0.482179	-0.235821	0.813572	0.992997
CHAAL00000011379	220.377	-0.110708	0.11855	-0.933851	0.350381	0.992997
CHAAL00000011380	6.46182	0.0633248	0.444024	0.142616	0.886594	0.992997
CHAAL00000011381	21.0251	-0.19221	0.211728	-0.907818	0.363974	0.992997
CHAAL00000011499	3.90007	0.363062	0.685823	0.529382	0.59654	0.992997
CHAAL00000011506	0.840657	1.01918	1.91382	0.532535	0.594355	0.992997
CHAAL00000011509	13.4696	-0.330323	0.295382	-1.11829	0.263443	0.992997
CHAAL00000011561	47.8768	-0.0592471	0.157799	-0.375459	0.707319	0.992997
CHAAL00000011708	127.794	0.139849	0.153202	0.912842	0.361325	0.992997
CHAAL00000011815	53.3193	0.0716125	0.147733	0.484742	0.627859	0.992997
CHAAL00000011865	3.07689	0.110533	0.640331	0.172619	0.862951	0.992997
CHAAL00000011910	163.587	0.0456532	0.114055	0.400273	0.688956	0.992997
CHAAL00000012002	37.3304	-0.0312563	0.190927	-0.163708	0.869961	0.992997
CHAAL00000012011	17.4462	-0.47822	0.310189	-1.5417	0.123146	0.992997
CHAAL00000012106	22.9506	-0.124657	0.206593	-0.603394	0.546247	0.992997
CHAAL00000012110	471.653	-0.0175561	0.089276	-0.19665	0.844102	0.992997
CHAAL00000012140	9.38657	-0.182687	0.316536	-0.577146	0.563841	0.992997
CHAAL00000012234	529.236	-0.136897	0.378305	-0.361869	0.71745	0.992997
CHAAL00000012236	46.6406	0.00621247	0.15877	0.0391288	0.968788	0.992997
CHAAL00000012327	0.257019	0.597394	2.10436	0.283884	0.776499	0.992997
CHAAL00000012338	0.821915	-0.198917	1.06876	-0.18612	0.852351	0.992997
CHAAL00000012339	0.367744	0.116496	1.52886	0.0761982	0.939261	0.992997
CHAAL00000012367	446.081	-0.13194	0.197368	-0.668499	0.503815	0.992997
CHAAL00000012426	187.294	-0.0738883	0.121478	-0.608244	0.543026	0.992997
CHAAL00000012463	79.8103	0.0359505	0.148951	0.241358	0.809278	0.992997
CHAAL00000012500	272.685	0.0729485	0.0810224	0.900349	0.367934	0.992997
CHAAL00000012549	84.3415	0.122674	0.118765	1.03292	0.301643	0.992997
CHAAL00000012550	21.5218	0.0569244	0.21647	0.262967	0.792576	0.992997
CHAAL00000012575	67.6298	-0.0405608	0.142262	-0.285113	0.775558	0.992997
CHAAL00000012579	4.73468	-0.20003	0.500573	-0.399602	0.68945	0.992997
CHAAL00000012589	419.694	0.0234108	0.0575725	0.406632	0.684279	0.992997
CHAAL00000012612	118.879	0.290853	0.178961	1.62523	0.104113	0.992997
CHAAL00000012655	116.509	0.107201	0.0991183	1.08155	0.279454	0.992997
CHAAL00000012686	22.9975	-0.0279427	0.211285	-0.132251	0.894785	0.992997
CHAAL00000012745	41.6053	-0.269033	0.308563	-0.871889	0.383269	0.992997
CHAAL00000012780	36.6085	-0.266589	0.177899	-1.49854	0.133992	0.992997
CHAAL00000012790	31.177	-0.135109	0.191853	-0.704233	0.481288	0.992997
CHAAL00000012842	380.689	0.0264681	0.0784869	0.33723	0.735943	0.992997
CHAAL00000012985	223.252	0.0505883	0.136149	0.371565	0.710217	0.992997
CHAAL00000013046	7.55813	-0.36538	0.386428	-0.945532	0.344387	0.992997
CHAAL00000013053	1651.09	0.0506118	0.0653009	0.775054	0.438308	0.992997
CHAAL00000013071	95.8562	-0.203975	0.194725	-1.0475	0.294867	0.992997
CHAAL00000013089	634.651	0.101493	0.0648993	1.56386	0.117851	0.992997
CHAAL00000013091	2.80776	-0.747847	0.600413	-1.24555	0.212928	0.992997
CHAAL00000013110	0.86324	-1.56993	1.25475	-1.25119	0.210866	0.992997
CHAAL00000013126	96.2595	-0.0409163	0.145273	-0.281651	0.778211	0.992997
CHAAL00000013155	0.959155	1.11438	1.10469	1.00877	0.313083	0.992997
CHAAL00000013207	186.654	-0.0145532	0.0851716	-0.170869	0.864327	0.992997
CHAAL00000013260	68.0378	-0.0148235	0.11948	-0.124067	0.901262	0.992997
CHAAL00000013288	322.097	-0.161113	0.143933	-1.11936	0.262987	0.992997
CHAAL00000013302	355.012	0.0119945	0.0727292	0.16492	0.869007	0.992997
CHAAL00000013312	177.871	-0.0615179	0.0835125	-0.736631	0.461347	0.992997
CHAAL00000013370	50.4097	-0.139002	0.160534	-0.865876	0.386558	0.992997
CHAAL00000013387	2.23034	0.345906	0.629525	0.549471	0.582682	0.992997
CHAAL00000013425	19.7719	0.207151	0.280327	0.738963	0.45993	0.992997
CHAAL00000013426	367.784	0.0857936	0.0708468	1.21097	0.225905	0.992997
CHAAL00000013433	33.8532	-0.16172	0.200227	-0.80768	0.419275	0.992997
CHAAL00000013593	609.925	-0.014073	0.0970578	-0.144996	0.884714	0.992997
CHAAL00000013624	2.11935	-0.684071	0.723765	-0.945157	0.344579	0.992997
CHAAL00000013695	46.1466	-0.159298	0.148406	-1.07339	0.283096	0.992997
CHAAL00000013741	9.98122	0.0654747	0.310228	0.211053	0.832846	0.992997
CHAAL00000013781	235.562	0.0363591	0.0768739	0.472971	0.636234	0.992997
CHAAL00000013940	1412.18	-0.064483	0.0972686	-0.662938	0.507371	0.992997
CHAAL00000014081	416.105	0.105661	0.0814796	1.29678	0.194709	0.992997
CHAAL00000014195	200.684	-0.0129509	0.0864438	-0.149819	0.880907	0.992997
CHAAL00000014224	29.3143	-0.131351	0.188061	-0.698452	0.484895	0.992997
CHAAL00000014313	11.584	-0.265617	0.331623	-0.800961	0.423154	0.992997
CHAAL00000014327	0.33345	-0.851796	1.83914	-0.46315	0.643257	0.992997
CHAAL00000014422	10.627	-0.181473	0.286018	-0.634482	0.525767	0.992997
CHAAL00000014467	51.0594	0.016156	0.152001	0.106289	0.915353	0.992997
CHAAL00000014471	0.759342	0.117861	1.05408	0.111814	0.910971	0.992997
CHAAL00000014676	33.6668	-0.0251344	0.175718	-0.143039	0.88626	0.992997
CHAAL00000014682	12.8563	0.742926	0.687396	1.08078	0.279794	0.992997
CHAAL00000014693	175.747	-0.0234967	0.0856749	-0.274255	0.783889	0.992997
CHAAL00000014695	221.695	-0.0179412	0.0891627	-0.201219	0.840527	0.992997
CHAAL00000014698	90.4565	0.0669678	0.112344	0.596097	0.55111	0.992997
CHAAL00000014722	1.78017	-0.0317503	0.750098	-0.0423282	0.966237	0.992997
CHAAL00000014723	94.903	-0.223966	0.115599	-1.93745	0.0526908	0.992997
CHAAL00000014741	5.81372	-0.0112097	0.393558	-0.028483	0.977277	0.992997
CHAAL00000014884	55.7034	-0.083394	0.133281	-0.625699	0.531512	0.992997
CHAAL00000014900	47.8729	-0.0423914	0.241527	-0.175514	0.860676	0.992997
CHAAL00000014912	1.13183	-0.155618	0.984173	-0.15812	0.874362	0.992997
CHAAL00000014924	0.354886	-0.341642	1.53197	-0.223009	0.823528	0.992997
CHAAL00000015015	5.02981	-0.056231	0.453785	-0.123916	0.901382	0.992997
CHAAL00000015022	614.833	0.042292	0.0687398	0.615247	0.538392	0.992997
CHAAL00000015051	130.786	-0.145633	0.117676	-1.23757	0.215874	0.992997
CHAAL00000015054	3.81326	-0.0774476	0.495952	-0.156159	0.875907	0.992997
CHAAL00000015151	94.2862	-0.131065	0.118528	-1.10577	0.268825	0.992997
CHAAL00000015172	35.1504	0.210927	0.171912	1.22695	0.219841	0.992997
CHAAL00000015176	15.0532	-0.286609	0.256151	-1.1189	0.263181	0.992997
CHAAL00000015269	1671.15	0.0861603	0.0893365	0.964447	0.334822	0.992997
CHAAL00000015374	26.5344	-0.0512009	0.263342	-0.194427	0.845842	0.992997
CHAAL00000015409	3.66609	-0.0320635	0.515236	-0.0622308	0.950379	0.992997
CHAAL00000015459	10.4777	0.0538284	0.285951	0.188243	0.850686	0.992997
CHAAL00000015494	8.3987	0.558381	0.425775	1.31145	0.189707	0.992997
CHAAL00000001619	186.484	-0.00108292	0.0829449	-0.0130559	0.989583	0.994833
CHAAL00000002580	741.795	0.00170962	0.101667	0.0168159	0.986584	0.994833
CHAAL00000010680	48.5198	0.00232042	0.146673	0.0158204	0.987378	0.994833
CHAAL00000013388	47.7928	0.00296665	0.143737	0.0206395	0.983533	0.994833
CHAAL00000004628	2.43695	0.00222545	1.98401	0.0011217	0.999105	0.999105
CHAAL00000008452	38.4052	-0.000757376	0.253466	-0.00298807	0.997616	0.999105

## Sheet: Table S6. sex in BB
Table S6. DGE interaction results for Bohay Bay (sex*population). Highlighted in green are over expressed genes above the threshold of alpha=0.05.
	baseMean	log2FoldChange	lfcSE	stat	pvalue	padj
CHAAL00000001967	1044.17	0.843772	0.0767216	10.9978	3.91407e-28	1.48343e-25
CHAAL00000013158	54.3954	1.02269	0.152351	6.71273	1.9101e-11	3.61964e-09
CHAAL00000002733	64.3864	0.789215	0.142608	5.53414	3.12757e-08	3.95116e-06
CHAAL00000014271	300.049	0.655766	0.12032	5.45019	5.03148e-08	4.76733e-06
CHAAL00000012274	21.1368	1.0429	0.204967	5.08812	3.61638e-07	2.74122e-05
CHAAL00000002488	19.7923	0.714966	0.233578	3.06093	0.00220647	0.109272
CHAAL00000012457	7.66771	1.16277	0.371944	3.12619	0.00177085	0.109272
CHAAL00000012612	118.879	0.531364	0.174353	3.04763	0.00230653	0.109272
CHAAL00000013312	177.871	-0.215944	0.080075	-2.69677	0.00700158	0.294844
CHAAL00000006966	15.258	-1.0988	0.424069	-2.59108	0.00956741	0.302171
CHAAL00000007024	59.0347	0.35911	0.13616	2.63741	0.00835407	0.302171
CHAAL00000008117	9.21764	-0.909623	0.350666	-2.59398	0.00948708	0.302171
CHAAL00000007046	5.25818	1.16017	0.458971	2.52776	0.0114791	0.334661
CHAAL00000003424	86.2141	-0.337027	0.141701	-2.37844	0.0173863	0.470671
CHAAL00000007660	194.732	-0.179431	0.0805059	-2.2288	0.0258274	0.652573
CHAAL00000006967	0.789322	2.84146	1.32227	2.14893	0.0316401	0.660385
CHAAL00000008335	3.21227	1.15896	0.543681	2.13169	0.0330323	0.660385
CHAAL00000011509	13.4696	-0.522351	0.245953	-2.12379	0.0336878	0.660385
CHAAL00000013940	1412.18	-0.204349	0.0968427	-2.11011	0.0348488	0.660385
CHAAL00000015022	614.833	0.143478	0.0673831	2.12929	0.0332306	0.660385
CHAAL00000000810	8.61129	-1.01865	0.488728	-2.08429	0.0371342	0.670184
CHAAL00000005884	72.8283	-0.29487	0.153651	-1.91909	0.054973	0.947036
CHAAL00000006875	70.6601	0.219548	0.116873	1.87851	0.060312	0.993837
CHAAL00000000007	185.001	0.051355	0.100802	0.509466	0.610426	0.999786
CHAAL00000000015	1222.7	-0.0160816	0.109982	-0.14622	0.883747	0.999786
CHAAL00000000048	70.0588	-0.00908441	0.124626	-0.0728933	0.941891	0.999786
CHAAL00000000075	1.58697	-0.116636	0.75635	-0.154209	0.877445	0.999786
CHAAL00000000082	62.6264	0.171554	0.140588	1.22026	0.222368	0.999786
CHAAL00000000238	45.7602	0.000855045	0.194088	0.00440545	0.996485	0.999786
CHAAL00000000305	5.16381	-0.690622	0.400398	-1.72484	0.0845565	0.999786
CHAAL00000000331	1226.46	0.0795579	0.10675	0.745272	0.456107	0.999786
CHAAL00000000356	5.20187	0.2186	0.413088	0.529184	0.596678	0.999786
CHAAL00000000457	21.6262	-0.221014	0.230201	-0.960089	0.33701	0.999786
CHAAL00000000499	4.73636	-0.502264	0.38855	-1.29266	0.196128	0.999786
CHAAL00000000519	0.273532	1.25232	1.80312	0.69453	0.48735	0.999786
CHAAL00000000585	36.2116	-0.0559528	0.152121	-0.367818	0.713009	0.999786
CHAAL00000000612	233.041	0.0124046	0.0839564	0.14775	0.88254	0.999786
CHAAL00000000659	75.2181	-0.0293411	0.119265	-0.246017	0.805669	0.999786
CHAAL00000000679	19.6247	-0.198353	0.206976	-0.958338	0.337892	0.999786
CHAAL00000000752	2.98705	0.159529	0.533939	0.298777	0.76511	0.999786
CHAAL00000000766	7.44627	-0.146443	0.36451	-0.401753	0.687866	0.999786
CHAAL00000000791	6.21945	0.216811	0.369508	0.586757	0.557367	0.999786
CHAAL00000000836	61.0715	-0.033416	0.194609	-0.171708	0.863667	0.999786
CHAAL00000000856	311.51	-0.0016586	0.072278	-0.0229475	0.981692	0.999786
CHAAL00000000899	1.09704	0.0816963	0.853729	0.0956934	0.923764	0.999786
CHAAL00000000904	43.1127	-0.149637	0.200266	-0.747191	0.454949	0.999786
CHAAL00000000965	116.939	0.0576596	0.0922959	0.624726	0.532151	0.999786
CHAAL00000001023	0.358312	0.816807	1.52842	0.534414	0.593055	0.999786
CHAAL00000001066	312.46	-0.126682	0.0762042	-1.6624	0.0964323	0.999786
CHAAL00000001162	299.99	-0.0839636	0.0666584	-1.25961	0.207811	0.999786
CHAAL00000001173	1.37649	0.165231	0.764661	0.216084	0.828922	0.999786
CHAAL00000001205	137.174	-0.173929	0.177839	-0.978009	0.32807	0.999786
CHAAL00000001235	100.752	-0.0735051	0.100929	-0.728285	0.466439	0.999786
CHAAL00000001241	111.806	0.01234	0.113307	0.108907	0.913276	0.999786
CHAAL00000001261	180.803	0.0832899	0.0733019	1.13626	0.255849	0.999786
CHAAL00000001280	74.7806	-0.126968	0.123846	-1.02521	0.305266	0.999786
CHAAL00000001326	80.7365	-0.217317	0.195065	-1.11408	0.265246	0.999786
CHAAL00000001328	215.957	0.0812883	0.0916212	0.887221	0.37496	0.999786
CHAAL00000001436	18.848	0.138227	0.214434	0.644615	0.519177	0.999786
CHAAL00000001476	6.40033	-0.050458	0.39794	-0.126798	0.8991	0.999786
CHAAL00000001477	14.6001	0.532029	0.298528	1.78217	0.0747211	0.999786
CHAAL00000001507	138.483	-0.0872748	0.144021	-0.605987	0.544523	0.999786
CHAAL00000001609	65.2621	0.092388	0.11546	0.800176	0.423609	0.999786
CHAAL00000001619	186.484	-0.0938752	0.0786277	-1.19392	0.232509	0.999786
CHAAL00000001650	1354.24	0.091888	0.163644	0.561511	0.574449	0.999786
CHAAL00000001698	27.5791	0.0279951	0.17127	0.163456	0.870159	0.999786
CHAAL00000001737	20.0195	0.0975999	0.21184	0.460725	0.644996	0.999786
CHAAL00000001793	56.9759	-0.13712	0.166948	-0.821333	0.411457	0.999786
CHAAL00000001850	12.4864	-0.289136	0.390984	-0.739509	0.459598	0.999786
CHAAL00000001867	12.9071	0.176731	0.278735	0.634047	0.52605	0.999786
CHAAL00000001944	109.572	-0.0714504	0.109489	-0.652583	0.514025	0.999786
CHAAL00000002019	127.333	-0.134172	0.15715	-0.853785	0.393224	0.999786
CHAAL00000002074	139.694	-0.0510666	0.121856	-0.419074	0.675162	0.999786
CHAAL00000002117	48.4357	-0.054622	0.171268	-0.318926	0.749782	0.999786
CHAAL00000002215	254.661	-0.153583	0.10766	-1.42656	0.153707	0.999786
CHAAL00000002226	107.736	0.0790235	0.0907163	0.871106	0.383696	0.999786
CHAAL00000002243	50.2191	-0.0367824	0.137269	-0.267959	0.788731	0.999786
CHAAL00000002302	20.326	0.319524	0.218704	1.46099	0.144019	0.999786
CHAAL00000002387	144.786	0.0679582	0.0820161	0.828595	0.407334	0.999786
CHAAL00000002507	1.51752	-0.377118	0.739504	-0.50996	0.610079	0.999786
CHAAL00000002541	46.0829	0.168986	0.137591	1.22818	0.219381	0.999786
CHAAL00000002564	205.486	0.0921376	0.0927649	0.993238	0.320594	0.999786
CHAAL00000002572	110.786	-0.254591	0.165824	-1.53531	0.124709	0.999786
CHAAL00000002580	741.795	-0.0746605	0.100707	-0.741361	0.458475	0.999786
CHAAL00000002621	104.464	0.00737656	0.12707	0.0580511	0.953708	0.999786
CHAAL00000002830	152.039	0.218343	0.255967	0.853013	0.393652	0.999786
CHAAL00000002845	51.7242	0.0614626	0.155261	0.395867	0.692203	0.999786
CHAAL00000002897	73.8971	-0.0584629	0.110174	-0.530643	0.595666	0.999786
CHAAL00000002930	2.35105	0.439449	0.590048	0.744767	0.456412	0.999786
CHAAL00000003069	1190.51	0.000101956	0.134265	0.000759361	0.999394	0.999786
CHAAL00000003180	246.362	0.0996862	0.0827247	1.20504	0.22819	0.999786
CHAAL00000003210	181.963	-0.000145923	0.088433	-0.0016501	0.998683	0.999786
CHAAL00000003285	32.7881	-0.222037	0.264199	-0.840418	0.400674	0.999786
CHAAL00000003288	1.42468	0.382794	0.811806	0.471534	0.637259	0.999786
CHAAL00000003330	377.168	-0.0183086	0.107793	-0.169849	0.865129	0.999786
CHAAL00000003402	66.7556	0.111534	0.118626	0.940214	0.347108	0.999786
CHAAL00000003415	8.11872	-0.162099	0.343893	-0.471365	0.63738	0.999786
CHAAL00000003462	1.18909	1.04828	0.877292	1.19491	0.232123	0.999786
CHAAL00000003479	47.0629	0.00647311	0.150485	0.0430149	0.96569	0.999786
CHAAL00000003610	181.637	0.0453445	0.0719197	0.630487	0.528376	0.999786
CHAAL00000003629	36.1883	0.0910792	0.166832	0.545934	0.585111	0.999786
CHAAL00000003652	145.663	0.0615255	0.0830138	0.741148	0.458604	0.999786
CHAAL00000003680	160.043	0.0137022	0.0776539	0.176452	0.859939	0.999786
CHAAL00000003709	126.39	-0.399451	0.244525	-1.63358	0.102348	0.999786
CHAAL00000003722	13.8999	0.0142065	0.246447	0.0576451	0.954031	0.999786
CHAAL00000003758	170.367	-0.0882388	0.111813	-0.789161	0.430018	0.999786
CHAAL00000003964	8.40395	-0.288344	0.30695	-0.939383	0.347534	0.999786
CHAAL00000004024	67.7556	-0.177312	0.112852	-1.57119	0.116137	0.999786
CHAAL00000004072	238.919	0.0115938	0.0803162	0.144352	0.885223	0.999786
CHAAL00000004091	88.8709	0.0993626	0.11954	0.831207	0.405857	0.999786
CHAAL00000004234	0.71076	0.831015	1.09288	0.760391	0.447021	0.999786
CHAAL00000004293	2.86729	-0.101755	0.555444	-0.183196	0.854644	0.999786
CHAAL00000004308	1.394	-0.974557	0.813622	-1.1978	0.230994	0.999786
CHAAL00000004336	83.8612	0.0626326	0.263593	0.237611	0.812183	0.999786
CHAAL00000004456	728.908	0.108436	0.0690829	1.56965	0.116497	0.999786
CHAAL00000004520	119.802	-0.121476	0.114344	-1.06237	0.288066	0.999786
CHAAL00000004570	316.383	-0.0130043	0.086159	-0.150934	0.880028	0.999786
CHAAL00000004628	2.43695	1.86234	2.0145	0.924468	0.355243	0.999786
CHAAL00000004663	340.358	0.0522618	0.0654584	0.798397	0.42464	0.999786
CHAAL00000004708	168.124	0.137145	0.0946065	1.44964	0.14716	0.999786
CHAAL00000004716	19.4278	0.0643167	0.206922	0.310826	0.755933	0.999786
CHAAL00000004718	78.7724	-0.0138643	0.116671	-0.118832	0.905408	0.999786
CHAAL00000004722	44.4848	-0.0831749	0.130247	-0.638594	0.523087	0.999786
CHAAL00000004747	175.043	0.088925	0.0764345	1.16342	0.244661	0.999786
CHAAL00000004759	35.8874	-0.021642	0.161564	-0.133953	0.893439	0.999786
CHAAL00000004775	9.02224	-0.0478144	0.343585	-0.139163	0.889321	0.999786
CHAAL00000004794	1.60603	0.371726	0.683194	0.544099	0.586373	0.999786
CHAAL00000004829	87.7961	0.0682453	0.174337	0.391456	0.69546	0.999786
CHAAL00000004830	0.462201	-0.841172	1.37003	-0.613978	0.53923	0.999786
CHAAL00000004897	77.1573	0.146272	0.20409	0.716702	0.473558	0.999786
CHAAL00000004917	654.231	-0.224257	0.146154	-1.53439	0.124933	0.999786
CHAAL00000004937	364.568	0.135243	0.156111	0.866325	0.386312	0.999786
CHAAL00000004973	36.9092	-0.142272	0.189789	-0.749633	0.453476	0.999786
CHAAL00000005000	3.41313	-0.358965	0.55643	-0.645122	0.518848	0.999786
CHAAL00000005017	29.0513	-0.181077	0.205027	-0.883186	0.377136	0.999786
CHAAL00000005029	2.63791	-1.1114	0.624992	-1.77826	0.0753605	0.999786
CHAAL00000005036	102.752	-0.111836	0.107566	-1.0397	0.29848	0.999786
CHAAL00000005056	31.1479	-0.0226122	0.156225	-0.144741	0.884915	0.999786
CHAAL00000005168	10.9391	0.17241	0.29074	0.593005	0.553178	0.999786
CHAAL00000005177	0.495395	1.25634	1.41559	0.887501	0.374809	0.999786
CHAAL00000005210	1.40461	-0.661192	0.852169	-0.775894	0.437812	0.999786
CHAAL00000005285	87.0266	-0.0575878	0.17015	-0.338453	0.735022	0.999786
CHAAL00000005358	81.116	-0.0760446	0.11364	-0.669168	0.503388	0.999786
CHAAL00000005441	72.7498	0.00210198	0.109656	0.0191689	0.984706	0.999786
CHAAL00000005499	14.2139	-0.102101	0.23335	-0.437546	0.661716	0.999786
CHAAL00000005519	237.126	-0.0655519	0.0866026	-0.756927	0.449094	0.999786
CHAAL00000005559	33.3231	0.0163918	0.164862	0.0994272	0.920799	0.999786
CHAAL00000005609	78.0149	0.0669458	0.104416	0.641145	0.521428	0.999786
CHAAL00000005633	246.93	0.0339822	0.12082	0.281262	0.778509	0.999786
CHAAL00000005676	65.6727	-0.0403384	0.121212	-0.332792	0.739292	0.999786
CHAAL00000005732	137.282	-0.0865038	0.0919746	-0.940518	0.346952	0.999786
CHAAL00000005791	32.4389	-0.012139	0.164122	-0.0739636	0.941039	0.999786
CHAAL00000005861	300.46	0.0629634	0.0840562	0.749063	0.453819	0.999786
CHAAL00000005941	208.824	-0.025747	0.105345	-0.244406	0.806917	0.999786
CHAAL00000006064	1.98783	0.884728	0.692642	1.27732	0.201488	0.999786
CHAAL00000006077	90.172	-0.158001	0.179998	-0.877793	0.380056	0.999786
CHAAL00000006124	0.719109	-0.142716	1.17178	-0.121794	0.903062	0.999786
CHAAL00000006167	1597.65	-0.0697345	0.0747749	-0.932593	0.35103	0.999786
CHAAL00000006209	212.125	-0.30693	0.200176	-1.5333	0.125201	0.999786
CHAAL00000006252	71.7328	0.0249096	0.131521	0.189396	0.849782	0.999786
CHAAL00000006288	214.075	-0.11386	0.127027	-0.896345	0.370069	0.999786
CHAAL00000006293	0.499597	1.58341	1.3114	1.20741	0.227273	0.999786
CHAAL00000006325	0.900471	-1.12031	1.01377	-1.10509	0.269121	0.999786
CHAAL00000006346	527.036	0.085978	0.0697666	1.23236	0.217813	0.999786
CHAAL00000006385	98.5378	-0.0441885	0.0967025	-0.456953	0.647705	0.999786
CHAAL00000006389	0.340564	-0.595398	1.65847	-0.359005	0.719592	0.999786
CHAAL00000006391	302.448	-0.205165	0.332841	-0.616406	0.537626	0.999786
CHAAL00000006438	31.2104	-0.25488	0.215271	-1.18399	0.236416	0.999786
CHAAL00000006439	159.499	0.000772124	0.0833651	0.00926195	0.99261	0.999786
CHAAL00000006441	43.1463	-0.177475	0.153207	-1.1584	0.2467	0.999786
CHAAL00000006476	133.642	0.0470638	0.127496	0.369138	0.712025	0.999786
CHAAL00000006500	218.292	-0.00982851	0.090613	-0.108467	0.913625	0.999786
CHAAL00000006512	121.872	0.0756732	0.219466	0.344806	0.73024	0.999786
CHAAL00000006553	18.7397	-0.0428817	0.2085	-0.205668	0.83705	0.999786
CHAAL00000006574	166.721	-0.134881	0.125062	-1.07851	0.280805	0.999786
CHAAL00000006761	0.279874	-0.1145	1.84506	-0.0620574	0.950517	0.999786
CHAAL00000006769	313.625	-0.0139132	0.076326	-0.182287	0.855358	0.999786
CHAAL00000006775	180.744	0.0246049	0.079178	0.310755	0.755987	0.999786
CHAAL00000006795	10.2061	-0.237452	0.284018	-0.836044	0.40313	0.999786
CHAAL00000006814	6.22512	-0.809316	0.522453	-1.54907	0.121365	0.999786
CHAAL00000006892	1.33418	-0.492595	0.787681	-0.625374	0.531726	0.999786
CHAAL00000006941	179.679	-0.0182339	0.0838653	-0.217419	0.827882	0.999786
CHAAL00000006949	151.875	0.107484	0.0979571	1.09726	0.272529	0.999786
CHAAL00000006952	246.743	0.021549	0.0692748	0.311065	0.755751	0.999786
CHAAL00000007001	79.6184	0.0132989	0.121085	0.109831	0.912544	0.999786
CHAAL00000007011	1082.82	-0.0284038	0.0834152	-0.340511	0.733472	0.999786
CHAAL00000007061	129.404	-0.0010785	0.0951509	-0.0113346	0.990956	0.999786
CHAAL00000007070	547.907	0.0324319	0.0757278	0.42827	0.668454	0.999786
CHAAL00000007071	333.833	3.9039e-05	0.145594	0.000268136	0.999786	0.999786
CHAAL00000007208	33.4196	0.0458965	0.156639	0.293008	0.769516	0.999786
CHAAL00000007254	101.901	-0.0518614	0.123065	-0.421413	0.673454	0.999786
CHAAL00000007256	116.085	0.118827	0.0933153	1.27339	0.202878	0.999786
CHAAL00000007382	65.5971	0.0335136	0.147463	0.227268	0.820215	0.999786
CHAAL00000007411	148.388	0.0126962	0.125999	0.100764	0.919738	0.999786
CHAAL00000007467	5.39277	0.0223824	0.416104	0.0537904	0.957102	0.999786
CHAAL00000007505	7.25628	-0.285511	0.358786	-0.795769	0.426166	0.999786
CHAAL00000007578	257.636	0.13709	0.0987694	1.38798	0.165144	0.999786
CHAAL00000007634	374.474	-0.0709579	0.129009	-0.550023	0.582304	0.999786
CHAAL00000007754	271.598	0.019193	0.0732399	0.262056	0.793278	0.999786
CHAAL00000007814	143.223	0.0280683	0.0852491	0.32925	0.741966	0.999786
CHAAL00000007905	0.502186	0.343759	1.3549	0.253714	0.799716	0.999786
CHAAL00000007967	49.906	-0.0950106	0.130328	-0.72901	0.465996	0.999786
CHAAL00000008061	292.062	0.0964093	0.090211	1.06871	0.285201	0.999786
CHAAL00000008070	203.593	-0.0337394	0.0814906	-0.414028	0.678853	0.999786
CHAAL00000008192	1.54044	0.8873	0.750064	1.18297	0.236823	0.999786
CHAAL00000008198	1.69689	1.50576	0.961948	1.56532	0.117507	0.999786
CHAAL00000008207	1.40701	0.813209	0.767702	1.05928	0.289474	0.999786
CHAAL00000008303	40.7067	-0.0592489	0.15258	-0.388314	0.697784	0.999786
CHAAL00000008379	27.2402	-0.02005	0.166724	-0.120259	0.904278	0.999786
CHAAL00000008394	389.832	-0.0775691	0.0688572	-1.12652	0.259945	0.999786
CHAAL00000008425	126.947	-0.0809937	0.089493	-0.905029	0.36545	0.999786
CHAAL00000008452	38.4052	0.317761	0.245573	1.29396	0.195679	0.999786
CHAAL00000008640	31.6723	-0.10667	0.164599	-0.648058	0.516947	0.999786
CHAAL00000008643	43.6005	-0.20483	0.160309	-1.27772	0.201348	0.999786
CHAAL00000008647	31.9246	-0.0278627	0.23429	-0.118924	0.905335	0.999786
CHAAL00000008653	108.535	-0.130839	0.13448	-0.97292	0.330593	0.999786
CHAAL00000008662	2.97127	-0.0344607	0.510024	-0.0675668	0.94613	0.999786
CHAAL00000008694	50.319	0.240737	0.158365	1.52014	0.128475	0.999786
CHAAL00000008698	80.7448	-0.108435	0.108909	-0.995649	0.319421	0.999786
CHAAL00000008724	73.9873	-0.114367	0.109747	-1.0421	0.297367	0.999786
CHAAL00000008726	325.25	-0.0835665	0.0567752	-1.47188	0.141052	0.999786
CHAAL00000008765	1.97689	0.805259	0.647931	1.24282	0.213936	0.999786
CHAAL00000008766	542.928	0.0136233	0.09707	0.140345	0.888388	0.999786
CHAAL00000008779	175.904	-0.00527281	0.109487	-0.0481593	0.961589	0.999786
CHAAL00000008784	61.2628	0.049106	0.144471	0.339903	0.73393	0.999786
CHAAL00000008829	1291.85	-0.162463	0.107129	-1.51652	0.129387	0.999786
CHAAL00000008879	3.47325	-0.429926	0.49868	-0.862127	0.388617	0.999786
CHAAL00000008903	195.441	-0.0406233	0.0830022	-0.489425	0.624541	0.999786
CHAAL00000008907	199.348	-0.033189	0.0971954	-0.341466	0.732753	0.999786
CHAAL00000008916	26.6103	0.0299822	0.193952	0.154586	0.877148	0.999786
CHAAL00000008929	6.28852	0.139846	0.371488	0.376448	0.706584	0.999786
CHAAL00000009009	423.997	0.185353	0.221548	0.836628	0.402802	0.999786
CHAAL00000009031	1531.75	0.029694	0.0746751	0.397643	0.690893	0.999786
CHAAL00000009033	332.921	-0.00931438	0.0787941	-0.118212	0.9059	0.999786
CHAAL00000009048	153.332	-0.0421403	0.0845919	-0.49816	0.618371	0.999786
CHAAL00000009071	71.5742	0.0203253	0.11749	0.172996	0.862655	0.999786
CHAAL00000009117	4.58317	-0.25411	0.417712	-0.608336	0.542965	0.999786
CHAAL00000009136	128.403	-0.173922	0.140073	-1.24165	0.214366	0.999786
CHAAL00000009147	0.657524	-0.862148	1.206	-0.714882	0.474682	0.999786
CHAAL00000009244	248.15	0.135575	0.0919718	1.4741	0.140456	0.999786
CHAAL00000009260	45.7805	0.066482	0.224445	0.296206	0.767073	0.999786
CHAAL00000009359	1649.33	0.0601101	0.0551178	1.09057	0.27546	0.999786
CHAAL00000009370	79.5337	0.00786742	0.122721	0.064108	0.948884	0.999786
CHAAL00000009452	0.373242	-1.0813	1.52538	-0.708875	0.478402	0.999786
CHAAL00000009562	105.348	-0.163444	0.170623	-0.957928	0.338099	0.999786
CHAAL00000009698	353.905	0.0119907	0.0958806	0.125059	0.900477	0.999786
CHAAL00000009766	37.2527	0.0406848	0.158999	0.255881	0.798043	0.999786
CHAAL00000009816	81.2655	0.0603566	0.128054	0.471337	0.6374	0.999786
CHAAL00000009823	10.401	-0.220676	0.295151	-0.747672	0.454658	0.999786
CHAAL00000009835	6.7634	-0.018728	0.345088	-0.0542701	0.95672	0.999786
CHAAL00000009850	723.84	0.0352811	0.0711967	0.495545	0.620216	0.999786
CHAAL00000009860	9.01223	-0.0453269	0.300473	-0.150852	0.880092	0.999786
CHAAL00000009892	834.673	-0.0871899	0.0915009	-0.952886	0.340648	0.999786
CHAAL00000009894	28.7493	-0.126466	0.19729	-0.641017	0.521512	0.999786
CHAAL00000009898	1.7584	-0.281051	0.755635	-0.37194	0.709938	0.999786
CHAAL00000009929	111.534	-0.0402164	0.101602	-0.395822	0.692236	0.999786
CHAAL00000010026	45.6031	-0.133158	0.158057	-0.842468	0.399526	0.999786
CHAAL00000010036	59.599	-0.240814	0.129731	-1.85625	0.0634173	0.999786
CHAAL00000010046	51.2481	0.164224	0.129842	1.2648	0.205942	0.999786
CHAAL00000010062	158.399	0.0392234	0.0784311	0.5001	0.617005	0.999786
CHAAL00000010203	19.3414	-0.338556	0.266221	-1.27171	0.203476	0.999786
CHAAL00000010205	110.796	-0.0650713	0.292225	-0.222675	0.823788	0.999786
CHAAL00000010253	36.6772	-0.0675039	0.2606	-0.259033	0.79561	0.999786
CHAAL00000010259	18.2192	0.026337	0.265977	0.0990197	0.921123	0.999786
CHAAL00000010322	97.4901	0.0482522	0.115977	0.416049	0.677374	0.999786
CHAAL00000010339	308.733	-0.150524	0.125983	-1.19479	0.23217	0.999786
CHAAL00000010352	43.611	0.0190164	0.296438	0.0641496	0.948851	0.999786
CHAAL00000010353	5.12718	0.304526	0.408961	0.744635	0.456493	0.999786
CHAAL00000010445	222.89	0.0507688	0.0768384	0.660722	0.508791	0.999786
CHAAL00000010473	32.589	-0.0908597	0.171733	-0.529077	0.596752	0.999786
CHAAL00000010490	123.164	0.035451	0.199895	0.177348	0.859235	0.999786
CHAAL00000010572	73.9518	0.0121732	0.157813	0.0771371	0.938514	0.999786
CHAAL00000010664	592.59	-0.0987426	0.0883884	-1.11714	0.263933	0.999786
CHAAL00000010680	48.5198	-0.0502314	0.129718	-0.387236	0.698582	0.999786
CHAAL00000010722	93.5885	0.00444777	0.102338	0.0434613	0.965334	0.999786
CHAAL00000010764	118.119	0.100303	0.0997937	1.0051	0.314849	0.999786
CHAAL00000010766	10.0759	-0.0471578	0.333497	-0.141404	0.887551	0.999786
CHAAL00000010833	136.588	0.0315973	0.0847485	0.372836	0.709271	0.999786
CHAAL00000010864	14.6095	0.129631	0.241278	0.53727	0.591081	0.999786
CHAAL00000010941	1.57875	-0.977192	0.81545	-1.19835	0.230782	0.999786
CHAAL00000010952	492.343	0.0138644	0.0668085	0.207524	0.835601	0.999786
CHAAL00000010987	658.472	-0.0867175	0.0808204	-1.07297	0.283287	0.999786
CHAAL00000011018	30.6475	0.0323101	0.162122	0.199295	0.842032	0.999786
CHAAL00000011023	85.245	-0.0508887	0.104947	-0.484897	0.62775	0.999786
CHAAL00000011068	59.0463	-0.0840985	0.136379	-0.616654	0.537463	0.999786
CHAAL00000011154	2.4358	0.467851	0.638472	0.732766	0.463701	0.999786
CHAAL00000011159	100.691	0.13331	0.137043	0.972759	0.330673	0.999786
CHAAL00000011252	4.34067	0.227131	0.452965	0.501433	0.616067	0.999786
CHAAL00000011379	220.377	0.123251	0.115459	1.06749	0.285752	0.999786
CHAAL00000011380	6.46182	-0.235771	0.331076	-0.712136	0.476381	0.999786
CHAAL00000011381	21.0251	0.0726134	0.20554	0.353281	0.723878	0.999786
CHAAL00000011499	3.90007	0.322146	0.798553	0.403412	0.686645	0.999786
CHAAL00000011506	0.840657	-0.889924	1.74836	-0.509006	0.610748	0.999786
CHAAL00000011561	47.8768	-0.15278	0.145797	-1.04789	0.29469	0.999786
CHAAL00000011708	127.794	0.0507864	0.148475	0.342053	0.732311	0.999786
CHAAL00000011815	53.3193	-0.0228143	0.135503	-0.168368	0.866294	0.999786
CHAAL00000011865	3.07689	0.485634	0.512646	0.947309	0.343481	0.999786
CHAAL00000011910	163.587	0.0650291	0.11231	0.579013	0.562581	0.999786
CHAAL00000012002	37.3304	0.194064	0.172803	1.12304	0.261422	0.999786
CHAAL00000012011	17.4462	0.0152461	0.274187	0.0556047	0.955657	0.999786
CHAAL00000012106	22.9506	-0.174919	0.1878	-0.931414	0.35164	0.999786
CHAAL00000012110	471.653	-0.00077815	0.0867392	-0.00897114	0.992842	0.999786
CHAAL00000012140	9.38657	-0.309503	0.304874	-1.01518	0.31002	0.999786
CHAAL00000012207	280.377	0.00942014	0.0845316	0.111439	0.911268	0.999786
CHAAL00000012234	529.236	-0.319366	0.377417	-0.846189	0.397447	0.999786
CHAAL00000012236	46.6406	-0.176016	0.15197	-1.15823	0.24677	0.999786
CHAAL00000012327	0.257019	-0.595397	2.10435	-0.282936	0.777226	0.999786
CHAAL00000012338	0.821915	0.141988	0.984134	0.144277	0.885282	0.999786
CHAAL00000012339	0.367744	-1.4578	1.47511	-0.988262	0.323024	0.999786
CHAAL00000012367	446.081	-0.0342111	0.196006	-0.174541	0.86144	0.999786
CHAAL00000012426	187.294	0.0940119	0.1156	0.813253	0.416073	0.999786
CHAAL00000012463	79.8103	0.0901214	0.147201	0.612234	0.540383	0.999786
CHAAL00000012500	272.685	0.0933476	0.0778791	1.19862	0.230675	0.999786
CHAAL00000012549	84.3415	0.0297751	0.110522	0.269405	0.787618	0.999786
CHAAL00000012550	21.5218	0.0777451	0.194985	0.398724	0.690097	0.999786
CHAAL00000012575	67.6298	-0.197951	0.137457	-1.44009	0.149841	0.999786
CHAAL00000012579	4.73468	-0.167128	0.493151	-0.338897	0.734687	0.999786
CHAAL00000012589	419.694	-0.00644832	0.0561447	-0.114852	0.908563	0.999786
CHAAL00000012655	116.509	0.0642597	0.0903895	0.71092	0.477134	0.999786
CHAAL00000012686	22.9975	0.0302294	0.194872	0.155124	0.876724	0.999786
CHAAL00000012745	41.6053	-0.209348	0.302179	-0.692795	0.488438	0.999786
CHAAL00000012780	36.6085	-0.184425	0.159883	-1.1535	0.248705	0.999786
CHAAL00000012790	31.177	-0.206501	0.177401	-1.16403	0.24441	0.999786
CHAAL00000012842	380.689	-0.055894	0.0770266	-0.725646	0.468056	0.999786
CHAAL00000012985	223.252	0.000977284	0.132285	0.00738772	0.994106	0.999786
CHAAL00000013046	7.55813	-0.250595	0.321476	-0.779511	0.435679	0.999786
CHAAL00000013053	1651.09	0.0354767	0.0651435	0.544593	0.586033	0.999786
CHAAL00000013071	95.8562	-0.12025	0.186147	-0.645996	0.518282	0.999786
CHAAL00000013089	634.651	0.0987367	0.0637158	1.54964	0.121227	0.999786
CHAAL00000013091	2.80776	0.0452338	0.535356	0.0844929	0.932665	0.999786
CHAAL00000013110	0.86324	0.110587	1.00207	0.110359	0.912125	0.999786
CHAAL00000013126	96.2595	-0.13973	0.136446	-1.02407	0.305802	0.999786
CHAAL00000013155	0.959155	1.30951	0.96054	1.36331	0.172786	0.999786
CHAAL00000013207	186.654	0.0013875	0.0821945	0.0168807	0.986532	0.999786
CHAAL00000013260	68.0378	0.0278325	0.113014	0.246274	0.80547	0.999786
CHAAL00000013288	322.097	-0.175807	0.14316	-1.22805	0.219429	0.999786
CHAAL00000013302	355.012	-0.00401264	0.070009	-0.0573161	0.954293	0.999786
CHAAL00000013370	50.4097	-0.124272	0.149972	-0.828635	0.407311	0.999786
CHAAL00000013387	2.23034	-0.125029	0.609998	-0.204966	0.837599	0.999786
CHAAL00000013388	47.7928	-0.00174359	0.13875	-0.0125664	0.989974	0.999786
CHAAL00000013425	19.7719	-0.109756	0.259257	-0.423348	0.672041	0.999786
CHAAL00000013426	367.784	0.0347379	0.068839	0.504625	0.613822	0.999786
CHAAL00000013433	33.8532	-0.190637	0.183804	-1.03718	0.299652	0.999786
CHAAL00000013593	609.925	-0.106702	0.0961349	-1.10992	0.267035	0.999786
CHAAL00000013624	2.11935	0.135418	0.622907	0.217397	0.827899	0.999786
CHAAL00000013695	46.1466	-0.0148892	0.135084	-0.110222	0.912234	0.999786
CHAAL00000013741	9.98122	-0.0791095	0.288024	-0.274662	0.783576	0.999786
CHAAL00000013781	235.562	-0.0965518	0.0747433	-1.29178	0.196434	0.999786
CHAAL00000014081	416.105	0.088987	0.0799298	1.11331	0.265573	0.999786
CHAAL00000014195	200.684	0.0178431	0.0835507	0.21356	0.83089	0.999786
CHAAL00000014224	29.3143	-0.224917	0.173564	-1.29587	0.195021	0.999786
CHAAL00000014313	11.584	0.0408545	0.287237	0.142233	0.886896	0.999786
CHAAL00000014327	0.33345	-0.114501	1.84763	-0.0619716	0.950585	0.999786
CHAAL00000014422	10.627	0.277969	0.293147	0.948225	0.343015	0.999786
CHAAL00000014467	51.0594	-0.0242961	0.145133	-0.167406	0.867051	0.999786
CHAAL00000014471	0.759342	-0.834767	1.16364	-0.717375	0.473143	0.999786
CHAAL00000014676	33.6668	0.0520783	0.161247	0.322972	0.746717	0.999786
CHAAL00000014682	12.8563	-0.531353	0.615513	-0.863269	0.38799	0.999786
CHAAL00000014693	175.747	0.103483	0.0813032	1.2728	0.203088	0.999786
CHAAL00000014695	221.695	-0.136399	0.0841573	-1.62076	0.105069	0.999786
CHAAL00000014698	90.4565	0.00229308	0.106121	0.0216081	0.982761	0.999786
CHAAL00000014722	1.78017	-0.94685	0.699292	-1.35401	0.175733	0.999786
CHAAL00000014723	94.903	-0.156652	0.10411	-1.50468	0.132406	0.999786
CHAAL00000014741	5.81372	0.165305	0.390581	0.423227	0.672129	0.999786
CHAAL00000014884	55.7034	-0.0605624	0.1194	-0.507224	0.611998	0.999786
CHAAL00000014900	47.8729	-0.206873	0.217385	-0.951643	0.341278	0.999786
CHAAL00000014912	1.13183	-0.243966	0.834089	-0.292493	0.769909	0.999786
CHAAL00000014924	0.354886	-0.1145	1.54019	-0.0743417	0.940738	0.999786
CHAAL00000015015	5.02981	-0.168515	0.396579	-0.424922	0.670893	0.999786
CHAAL00000015051	130.786	-0.0746141	0.110966	-0.672408	0.501324	0.999786
CHAAL00000015054	3.81326	-0.0383494	0.485711	-0.0789552	0.937068	0.999786
CHAAL00000015151	94.2862	-0.00119943	0.111285	-0.010778	0.991401	0.999786
CHAAL00000015172	35.1504	-0.265444	0.163158	-1.62692	0.103755	0.999786
CHAAL00000015176	15.0532	0.227232	0.247022	0.919885	0.357633	0.999786
CHAAL00000015269	1671.15	0.0161403	0.0889823	0.181388	0.856063	0.999786
CHAAL00000015374	26.5344	0.2138	0.249869	0.855651	0.392191	0.999786
CHAAL00000015409	3.66609	0.127326	0.473879	0.268689	0.788169	0.999786
CHAAL00000015459	10.4777	0.253554	0.288908	0.877626	0.380147	0.999786
CHAAL00000015494	8.3987	-0.174916	0.408736	-0.427942	0.668693	0.999786

## Sheet: gene keys
	GO_ID	GO_function
CHAAL00000000007	GO:0001771	immunological synapse formation
CHAAL00000000007	GO:0042130	negative regulation of T cell proliferation
CHAAL00000000007	GO:0042110	T cell activation
CHAAL00000000007	GO:0002369	T cell cytokine production
CHAAL00000000015	GO:0050860	negative regulation of T cell receptor signaling pathway
CHAAL00000000048	GO:0042102	positive regulation of T cell proliferation
CHAAL00000000075	GO:0006955	immune response
CHAAL00000000082	GO:0046013	regulation of T cell homeostatic proliferation
CHAAL00000000238	GO:0006955	immune response
CHAAL00000000305	GO:0030221	basophil differentiation
CHAAL00000000305	GO:0060216	definitive hemopoiesis
CHAAL00000000305	GO:0043249	erythrocyte maturation
CHAAL00000000305	GO:0060217	hemangioblast cell differentiation
CHAAL00000000305	GO:0060218	hematopoietic stem cell differentiation
CHAAL00000000305	GO:0035855	megakaryocyte development
CHAAL00000000305	GO:0030220	platelet formation
CHAAL00000000305	GO:0045648	positive regulation of erythrocyte differentiation
CHAAL00000000305	GO:0060375	regulation of mast cell differentiation
CHAAL00000000331	GO:0034101	erythrocyte homeostasis
CHAAL00000000331	GO:0042267	natural killer cell mediated cytotoxicity
CHAAL00000000356	GO:0043249	erythrocyte maturation
CHAAL00000000457	GO:2000401	regulation of lymphocyte migration
CHAAL00000000499	GO:0046633	alpha-beta T cell proliferation
CHAAL00000000499	GO:0001768	establishment of T cell polarity
CHAAL00000000499	GO:0001771	immunological synapse formation
CHAAL00000000499	GO:0002277	myeloid dendritic cell activation involved in immune response
CHAAL00000000499	GO:0045060	negative thymic T cell selection
CHAAL00000000499	GO:0045059	positive thymic T cell selection
CHAAL00000000519	GO:0030097	hemopoiesis
CHAAL00000000519	GO:0030890	positive regulation of B cell proliferation
CHAAL00000000585	GO:0006955	immune response
CHAAL00000000612	GO:0038095	Fc-epsilon receptor signaling pathway
CHAAL00000000612	GO:0002223	stimulatory C-type lectin receptor signaling pathway
CHAAL00000000612	GO:0050852	T cell receptor signaling pathway
CHAAL00000000659	GO:0090022	regulation of neutrophil chemotaxis
CHAAL00000000679	GO:0002443	leukocyte mediated immunity
CHAAL00000000752	GO:0042100	B cell proliferation
CHAAL00000000752	GO:0006955	immune response
CHAAL00000000766	GO:0030316	osteoclast differentiation
CHAAL00000000791	GO:0016064	immunoglobulin mediated immune response
CHAAL00000000791	GO:0009682	induced systemic resistance
CHAAL00000000791	GO:0050671	positive regulation of lymphocyte proliferation
CHAAL00000000791	GO:1902622	regulation of neutrophil migration
CHAAL00000000810	GO:0002302	CD8-positive, alpha-beta T cell differentiation involved in immune response
CHAAL00000000836	GO:0002244	hematopoietic progenitor cell differentiation
CHAAL00000000856	GO:0030218	erythrocyte differentiation
CHAAL00000000899	GO:0048538	thymus development
CHAAL00000000904	GO:0050861	positive regulation of B cell receptor signaling pathway
CHAAL00000000965	GO:1903595	positive regulation of histamine secretion by mast cell
CHAAL00000001023	GO:0002376	immune system process
CHAAL00000001066	GO:0002218	activation of innate immune response
CHAAL00000001066	GO:0002437	inflammatory response to antigenic stimulus
CHAAL00000001066	GO:0002281	macrophage activation involved in immune response
CHAAL00000001066	GO:0001773	myeloid dendritic cell activation
CHAAL00000001066	GO:0002270	plasmacytoid dendritic cell activation
CHAAL00000001066	GO:0090026	positive regulation of monocyte chemotaxis
CHAAL00000001066	GO:0045639	positive regulation of myeloid cell differentiation
CHAAL00000001066	GO:0002840	regulation of T cell mediated immune response to tumor cell
CHAAL00000001066	GO:0002643	regulation of tolerance induction
CHAAL00000001066	GO:0033151	V(D)J recombination
CHAAL00000001162	GO:0002479	antigen processing and presentation of exogenous peptide antigen via MHC class I, TAP-dependent
CHAAL00000001162	GO:0038095	Fc-epsilon receptor signaling pathway
CHAAL00000001162	GO:0002223	stimulatory C-type lectin receptor signaling pathway
CHAAL00000001162	GO:0050852	T cell receptor signaling pathway
CHAAL00000001173	GO:0034341	response to interferon-gamma
CHAAL00000001205	GO:0042113	B cell activation
CHAAL00000001205	GO:0030890	positive regulation of B cell proliferation
CHAAL00000001235	GO:0006924	activation-induced cell death of T cells
CHAAL00000001235	GO:0060336	negative regulation of interferon-gamma-mediated signaling pathway
CHAAL00000001235	GO:0042102	positive regulation of T cell proliferation
CHAAL00000001235	GO:0034341	response to interferon-gamma
CHAAL00000001235	GO:0033077	T cell differentiation in thymus
CHAAL00000001241	GO:0001771	immunological synapse formation
CHAAL00000001241	GO:0042130	negative regulation of T cell proliferation
CHAAL00000001241	GO:0042110	T cell activation
CHAAL00000001241	GO:0002369	T cell cytokine production
CHAAL00000001261	GO:0035855	megakaryocyte development
CHAAL00000001261	GO:0030220	platelet formation
CHAAL00000001280	GO:0045653	negative regulation of megakaryocyte differentiation
CHAAL00000001280	GO:0030220	platelet formation
CHAAL00000001326	GO:0030097	hemopoiesis
CHAAL00000001328	GO:0048007	antigen processing and presentation, exogenous lipid antigen via MHC class Ib
CHAAL00000001328	GO:0051138	positive regulation of NK T cell differentiation
CHAAL00000001436	GO:0071346	cellular response to interferon-gamma
CHAAL00000001436	GO:0071425	hematopoietic stem cell proliferation
CHAAL00000001436	GO:0043032	positive regulation of macrophage activation
CHAAL00000001436	GO:0060907	positive regulation of macrophage cytokine production
CHAAL00000001436	GO:0010820	positive regulation of T cell chemotaxis
CHAAL00000001436	GO:0060340	positive regulation of type I interferon-mediated signaling pathway
CHAAL00000001476	GO:0019885	antigen processing and presentation of endogenous peptide antigen via MHC class I
CHAAL00000001477	GO:0002485	antigen processing and presentation of endogenous peptide antigen via MHC class I via ER pathway, TAP-dependent
CHAAL00000001477	GO:0002489	antigen processing and presentation of endogenous peptide antigen via MHC class Ib via ER pathway, TAP-dependent
CHAAL00000001477	GO:0002481	antigen processing and presentation of exogenous protein antigen via MHC class Ib, TAP-dependent
CHAAL00000001477	GO:0002591	positive regulation of antigen processing and presentation of peptide antigen via MHC class I
CHAAL00000001507	GO:0045670	regulation of osteoclast differentiation
CHAAL00000001609	GO:0034341	response to interferon-gamma
CHAAL00000001619	GO:0045917	positive regulation of complement activation
CHAAL00000001650	GO:0042267	natural killer cell mediated cytotoxicity
CHAAL00000001698	GO:0030218	erythrocyte differentiation
CHAAL00000001737	GO:0042130	negative regulation of T cell proliferation
CHAAL00000001737	GO:0048538	thymus development
CHAAL00000001793	GO:0002244	hematopoietic progenitor cell differentiation
CHAAL00000001850	GO:0048536	spleen development
CHAAL00000001867	GO:0042100	B cell proliferation
CHAAL00000001867	GO:0030223	neutrophil differentiation
CHAAL00000001867	GO:0030854	positive regulation of granulocyte differentiation
CHAAL00000001867	GO:0033153	T cell receptor V(D)J recombination
CHAAL00000001867	GO:0045063	T-helper 1 cell differentiation
CHAAL00000001944	GO:0042130	negative regulation of T cell proliferation
CHAAL00000001944	GO:0030890	positive regulation of B cell proliferation
CHAAL00000001967	GO:0006924	activation-induced cell death of T cells
CHAAL00000001967	GO:0048821	erythrocyte development
CHAAL00000001967	GO:0033077	T cell differentiation in thymus
CHAAL00000001967	GO:0002309	T cell proliferation involved in immune response
CHAAL00000002019	GO:0019886	antigen processing and presentation of exogenous peptide antigen via MHC class II
CHAAL00000002074	GO:0002244	hematopoietic progenitor cell differentiation
CHAAL00000002117	GO:0060216	definitive hemopoiesis
CHAAL00000002117	GO:0035855	megakaryocyte development
CHAAL00000002117	GO:0045638	negative regulation of myeloid cell differentiation
CHAAL00000002215	GO:1900100	positive regulation of plasma cell differentiation
CHAAL00000002215	GO:0045582	positive regulation of T cell differentiation
CHAAL00000002226	GO:0030851	granulocyte differentiation
CHAAL00000002226	GO:0045648	positive regulation of erythrocyte differentiation
CHAAL00000002226	GO:0045654	positive regulation of megakaryocyte differentiation
CHAAL00000002226	GO:0010725	regulation of primitive erythrocyte differentiation
CHAAL00000002243	GO:0045579	positive regulation of B cell differentiation
CHAAL00000002243	GO:0048536	spleen development
CHAAL00000002302	GO:0042102	positive regulation of T cell proliferation
CHAAL00000002302	GO:2000318	positive regulation of T-helper 17 type immune response
CHAAL00000002302	GO:2000570	positive regulation of T-helper 2 cell activation
CHAAL00000002387	GO:0001782	B cell homeostasis
CHAAL00000002387	GO:2000973	regulation of pro-B cell differentiation
CHAAL00000002387	GO:0033081	regulation of T cell differentiation in thymus
CHAAL00000002387	GO:0042129	regulation of T cell proliferation
CHAAL00000002488	GO:0050671	positive regulation of lymphocyte proliferation
CHAAL00000002488	GO:0048536	spleen development
CHAAL00000002488	GO:0048538	thymus development
CHAAL00000002507	GO:0030099	myeloid cell differentiation
CHAAL00000002507	GO:0030853	negative regulation of granulocyte differentiation
CHAAL00000002507	GO:0030854	positive regulation of granulocyte differentiation
CHAAL00000002541	GO:0006955	immune response
CHAAL00000002564	GO:0045190	isotype switching
CHAAL00000002564	GO:0045830	positive regulation of isotype switching
CHAAL00000002572	GO:0061146	Peyer's patch morphogenesis
CHAAL00000002580	GO:0034101	erythrocyte homeostasis
CHAAL00000002621	GO:0002230	positive regulation of defense response to virus by host
CHAAL00000002733	GO:0006955	immune response
CHAAL00000002817	GO:0045647	negative regulation of erythrocyte differentiation
CHAAL00000002817	GO:0045639	positive regulation of myeloid cell differentiation
CHAAL00000002819	GO:0002686	negative regulation of leukocyte migration
CHAAL00000002819	GO:0045656	negative regulation of monocyte differentiation
CHAAL00000002820	GO:0060216	definitive hemopoiesis
CHAAL00000002820	GO:0045638	negative regulation of myeloid cell differentiation
CHAAL00000002830	GO:0002718	regulation of cytokine production involved in immune response
CHAAL00000002845	GO:0050798	activated T cell proliferation
CHAAL00000002845	GO:0043367	CD4-positive, alpha-beta T cell differentiation
CHAAL00000002845	GO:0043374	CD8-positive, alpha-beta T cell differentiation
CHAAL00000002897	GO:0043367	CD4-positive, alpha-beta T cell differentiation
CHAAL00000002897	GO:0002318	myeloid progenitor cell differentiation
CHAAL00000002897	GO:0043368	positive T cell selection
CHAAL00000002897	GO:0048538	thymus development
CHAAL00000002930	GO:0042104	positive regulation of activated T cell proliferation
CHAAL00000003069	GO:0048536	spleen development
CHAAL00000003069	GO:0042098	T cell proliferation
CHAAL00000003180	GO:0038095	Fc-epsilon receptor signaling pathway
CHAAL00000003180	GO:0050900	leukocyte migration
CHAAL00000003180	GO:0002223	stimulatory C-type lectin receptor signaling pathway
CHAAL00000003180	GO:0050852	T cell receptor signaling pathway
CHAAL00000003180	GO:0042088	T-helper 1 type immune response
CHAAL00000003210	GO:0045581	negative regulation of T cell differentiation
CHAAL00000003285	GO:0071425	hematopoietic stem cell proliferation
CHAAL00000003288	GO:0045087	innate immune response
CHAAL00000003330	GO:0001774	microglial cell activation
CHAAL00000003330	GO:0043030	regulation of macrophage activation
CHAAL00000003330	GO:0034341	response to interferon-gamma
CHAAL00000003402	GO:0045648	positive regulation of erythrocyte differentiation
CHAAL00000003415	GO:0071425	hematopoietic stem cell proliferation
CHAAL00000003415	GO:0033077	T cell differentiation in thymus
CHAAL00000003424	GO:0048821	erythrocyte development
CHAAL00000003424	GO:0042116	macrophage activation
CHAAL00000003424	GO:0033077	T cell differentiation in thymus
CHAAL00000003462	GO:0050859	negative regulation of B cell receptor signaling pathway
CHAAL00000003479	GO:0045087	innate immune response
CHAAL00000003610	GO:1900246	positive regulation of RIG-I signaling pathway
CHAAL00000003629	GO:0042098	T cell proliferation
CHAAL00000003652	GO:0002726	positive regulation of T cell cytokine production
CHAAL00000003680	GO:0071346	cellular response to interferon-gamma
CHAAL00000003709	GO:0030217	T cell differentiation
CHAAL00000003722	GO:0001779	natural killer cell differentiation
CHAAL00000003758	GO:0002230	positive regulation of defense response to virus by host
CHAAL00000003964	GO:0019882	antigen processing and presentation
CHAAL00000004024	GO:0030316	osteoclast differentiation
CHAAL00000004024	GO:0045648	positive regulation of erythrocyte differentiation
CHAAL00000004072	GO:0090023	positive regulation of neutrophil chemotaxis
CHAAL00000004091	GO:0036179	osteoclast maturation
CHAAL00000004234	GO:0010758	regulation of macrophage chemotaxis
CHAAL00000004293	GO:0030097	hemopoiesis
CHAAL00000004308	GO:0002244	hematopoietic progenitor cell differentiation
CHAAL00000004308	GO:0045671	negative regulation of osteoclast differentiation
CHAAL00000004336	GO:0019882	antigen processing and presentation
CHAAL00000004456	GO:0038096	Fc-gamma receptor signaling pathway involved in phagocytosis
CHAAL00000004520	GO:0030099	myeloid cell differentiation
CHAAL00000004570	GO:0030099	myeloid cell differentiation
CHAAL00000004628	GO:0002504	antigen processing and presentation of peptide or polysaccharide antigen via MHC class II
CHAAL00000004628	GO:0006955	immune response
CHAAL00000004663	GO:0045670	regulation of osteoclast differentiation
CHAAL00000004708	GO:0019882	antigen processing and presentation
CHAAL00000004716	GO:0006955	immune response
CHAAL00000004716	GO:0002520	immune system development
CHAAL00000004716	GO:0050776	regulation of immune response
CHAAL00000004716	GO:0042110	T cell activation
CHAAL00000004718	GO:0030316	osteoclast differentiation
CHAAL00000004722	GO:0045648	positive regulation of erythrocyte differentiation
CHAAL00000004747	GO:0050798	activated T cell proliferation
CHAAL00000004747	GO:0050852	T cell receptor signaling pathway
CHAAL00000004759	GO:0006955	immune response
CHAAL00000004775	GO:0002218	activation of innate immune response
CHAAL00000004775	GO:0002230	positive regulation of defense response to virus by host
CHAAL00000004794	GO:0006955	immune response
CHAAL00000004829	GO:0030853	negative regulation of granulocyte differentiation
CHAAL00000004829	GO:0045630	positive regulation of T-helper 2 cell differentiation
CHAAL00000004830	GO:0030853	negative regulation of granulocyte differentiation
CHAAL00000004830	GO:0045630	positive regulation of T-helper 2 cell differentiation
CHAAL00000004897	GO:0002244	hematopoietic progenitor cell differentiation
CHAAL00000004917	GO:0019731	antibacterial humoral response
CHAAL00000004917	GO:0019732	antifungal humoral response
CHAAL00000004917	GO:0045087	innate immune response
CHAAL00000004937	GO:0048536	spleen development
CHAAL00000004937	GO:0048538	thymus development
CHAAL00000004973	GO:0048821	erythrocyte development
CHAAL00000004973	GO:0030851	granulocyte differentiation
CHAAL00000004973	GO:0002244	hematopoietic progenitor cell differentiation
CHAAL00000004973	GO:0048536	spleen development
CHAAL00000004973	GO:0048538	thymus development
CHAAL00000005000	GO:0045624	positive regulation of T-helper cell differentiation
CHAAL00000005017	GO:0006955	immune response
CHAAL00000005029	GO:0030852	regulation of granulocyte differentiation
CHAAL00000005036	GO:0045619	regulation of lymphocyte differentiation
CHAAL00000005036	GO:0045637	regulation of myeloid cell differentiation
CHAAL00000005056	GO:0035855	megakaryocyte development
CHAAL00000005168	GO:0006955	immune response
CHAAL00000005177	GO:0050870	positive regulation of T cell activation
CHAAL00000005177	GO:0030217	T cell differentiation
CHAAL00000005210	GO:0048536	spleen development
CHAAL00000005285	GO:0030218	erythrocyte differentiation
CHAAL00000005285	GO:0030217	T cell differentiation
CHAAL00000005358	GO:0030183	B cell differentiation
CHAAL00000005358	GO:0060216	definitive hemopoiesis
CHAAL00000005358	GO:0043353	enucleate erythrocyte differentiation
CHAAL00000005358	GO:0030851	granulocyte differentiation
CHAAL00000005358	GO:0030219	megakaryocyte differentiation
CHAAL00000005358	GO:0030224	monocyte differentiation
CHAAL00000005358	GO:0001779	natural killer cell differentiation
CHAAL00000005358	GO:0030217	T cell differentiation
CHAAL00000005441	GO:0006959	humoral immune response
CHAAL00000005441	GO:0030890	positive regulation of B cell proliferation
CHAAL00000005441	GO:0033092	positive regulation of immature T cell proliferation in thymus
CHAAL00000005499	GO:0060218	hematopoietic stem cell differentiation
CHAAL00000005499	GO:0045638	negative regulation of myeloid cell differentiation
CHAAL00000005499	GO:0045646	regulation of erythrocyte differentiation
CHAAL00000005499	GO:0033077	T cell differentiation in thymus
CHAAL00000005519	GO:2000553	positive regulation of T-helper 2 cell cytokine production
CHAAL00000005519	GO:0045630	positive regulation of T-helper 2 cell differentiation
CHAAL00000005559	GO:0002230	positive regulation of defense response to virus by host
CHAAL00000005609	GO:0045638	negative regulation of myeloid cell differentiation
CHAAL00000005633	GO:0030097	hemopoiesis
CHAAL00000005676	GO:0035162	embryonic hemopoiesis
CHAAL00000005676	GO:0048536	spleen development
CHAAL00000005676	GO:0048538	thymus development
CHAAL00000005732	GO:0002230	positive regulation of defense response to virus by host
CHAAL00000005791	GO:0048539	bone marrow development
CHAAL00000005861	GO:0045087	innate immune response
CHAAL00000005861	GO:0045578	negative regulation of B cell differentiation
CHAAL00000005861	GO:0045638	negative regulation of myeloid cell differentiation
CHAAL00000005884	GO:0006956	complement activation
CHAAL00000005941	GO:0048538	thymus development
CHAAL00000006064	GO:0045087	innate immune response
CHAAL00000006064	GO:0042116	macrophage activation
CHAAL00000006077	GO:0039534	negative regulation of MDA-5 signaling pathway
CHAAL00000006124	GO:0006955	immune response
CHAAL00000006167	GO:0002230	positive regulation of defense response to virus by host
CHAAL00000006209	GO:0030224	monocyte differentiation
CHAAL00000006252	GO:0045672	positive regulation of osteoclast differentiation
CHAAL00000006288	GO:0048541	Peyer's patch development
CHAAL00000006288	GO:0048536	spleen development
CHAAL00000006288	GO:0050852	T cell receptor signaling pathway
CHAAL00000006288	GO:0048538	thymus development
CHAAL00000006293	GO:0051142	positive regulation of NK T cell proliferation
CHAAL00000006325	GO:0045653	negative regulation of megakaryocyte differentiation
CHAAL00000006325	GO:0002230	positive regulation of defense response to virus by host
CHAAL00000006326	GO:0045653	negative regulation of megakaryocyte differentiation
CHAAL00000006326	GO:0002230	positive regulation of defense response to virus by host
CHAAL00000006346	GO:0019882	antigen processing and presentation
CHAAL00000006385	GO:0010936	negative regulation of macrophage cytokine production
CHAAL00000006385	GO:0048536	spleen development
CHAAL00000006389	GO:0060218	hematopoietic stem cell differentiation
CHAAL00000006389	GO:0045190	isotype switching
CHAAL00000006389	GO:0002320	lymphoid progenitor cell differentiation
CHAAL00000006389	GO:0043011	myeloid dendritic cell differentiation
CHAAL00000006389	GO:0072540	T-helper 17 cell lineage commitment
CHAAL00000006389	GO:0045064	T-helper 2 cell differentiation
CHAAL00000006391	GO:0045672	positive regulation of osteoclast differentiation
CHAAL00000006438	GO:0045638	negative regulation of myeloid cell differentiation
CHAAL00000006439	GO:0002479	antigen processing and presentation of exogenous peptide antigen via MHC class I, TAP-dependent
CHAAL00000006439	GO:0038095	Fc-epsilon receptor signaling pathway
CHAAL00000006439	GO:0002223	stimulatory C-type lectin receptor signaling pathway
CHAAL00000006439	GO:0050852	T cell receptor signaling pathway
CHAAL00000006441	GO:0001782	B cell homeostasis
CHAAL00000006441	GO:0045579	positive regulation of B cell differentiation
CHAAL00000006441	GO:0002759	regulation of antimicrobial humoral response
CHAAL00000006441	GO:0048536	spleen development
CHAAL00000006441	GO:0043029	T cell homeostasis
CHAAL00000006476	GO:0045638	negative regulation of myeloid cell differentiation
CHAAL00000006500	GO:0002230	positive regulation of defense response to virus by host
CHAAL00000006512	GO:0033077	T cell differentiation in thymus
CHAAL00000006553	GO:0060215	primitive hemopoiesis
CHAAL00000006574	GO:0042104	positive regulation of activated T cell proliferation
CHAAL00000006761	GO:0006955	immune response
CHAAL00000006769	GO:0045087	innate immune response
CHAAL00000006775	GO:0002244	hematopoietic progenitor cell differentiation
CHAAL00000006795	GO:0001782	B cell homeostasis
CHAAL00000006795	GO:0050853	B cell receptor signaling pathway
CHAAL00000006795	GO:0048821	erythrocyte development
CHAAL00000006795	GO:0030593	neutrophil chemotaxis
CHAAL00000006795	GO:0045579	positive regulation of B cell differentiation
CHAAL00000006795	GO:0030890	positive regulation of B cell proliferation
CHAAL00000006795	GO:0043372	positive regulation of CD4-positive, alpha-beta T cell differentiation
CHAAL00000006795	GO:0043378	positive regulation of CD8-positive, alpha-beta T cell differentiation
CHAAL00000006795	GO:0045648	positive regulation of erythrocyte differentiation
CHAAL00000006795	GO:0045588	positive regulation of gamma-delta T cell differentiation
CHAAL00000006795	GO:0090023	positive regulation of neutrophil chemotaxis
CHAAL00000006795	GO:0042102	positive regulation of T cell proliferation
CHAAL00000006795	GO:0043029	T cell homeostasis
CHAAL00000006814	GO:0001768	establishment of T cell polarity
CHAAL00000006814	GO:0045580	regulation of T cell differentiation
CHAAL00000006875	GO:0002495	antigen processing and presentation of peptide antigen via MHC class II
CHAAL00000006875	GO:0006955	immune response
CHAAL00000006892	GO:0030217	T cell differentiation
CHAAL00000006941	GO:0045638	negative regulation of myeloid cell differentiation
CHAAL00000006949	GO:0045190	isotype switching
CHAAL00000006949	GO:0060754	positive regulation of mast cell chemotaxis
CHAAL00000006952	GO:0045087	innate immune response
CHAAL00000006966	GO:0038095	Fc-epsilon receptor signaling pathway
CHAAL00000006967	GO:0038095	Fc-epsilon receptor signaling pathway
CHAAL00000007001	GO:2000402	negative regulation of lymphocyte migration
CHAAL00000007011	GO:0002244	hematopoietic progenitor cell differentiation
CHAAL00000007024	GO:0050901	leukocyte tethering or rolling
CHAAL00000007046	GO:0002244	hematopoietic progenitor cell differentiation
CHAAL00000007061	GO:0002230	positive regulation of defense response to virus by host
CHAAL00000007070	GO:0002363	alpha-beta T cell lineage commitment
CHAAL00000007070	GO:0043366	beta selection
CHAAL00000007070	GO:0046638	positive regulation of alpha-beta T cell differentiation
CHAAL00000007071	GO:0002862	negative regulation of inflammatory response to antigenic stimulus
CHAAL00000007208	GO:0050868	negative regulation of T cell activation
CHAAL00000007208	GO:0002710	negative regulation of T cell mediated immunity
CHAAL00000007208	GO:0050860	negative regulation of T cell receptor signaling pathway
CHAAL00000007254	GO:0045648	positive regulation of erythrocyte differentiation
CHAAL00000007256	GO:0002230	positive regulation of defense response to virus by host
CHAAL00000007382	GO:0045087	innate immune response
CHAAL00000007411	GO:0045647	negative regulation of erythrocyte differentiation
CHAAL00000007440	GO:0043367	CD4-positive, alpha-beta T cell differentiation
CHAAL00000007440	GO:0001776	leukocyte homeostasis
CHAAL00000007440	GO:0050900	leukocyte migration
CHAAL00000007440	GO:0048535	lymph node development
CHAAL00000007440	GO:0030225	macrophage differentiation
CHAAL00000007440	GO:0048541	Peyer's patch development
CHAAL00000007440	GO:0002317	plasma cell differentiation
CHAAL00000007440	GO:0048536	spleen development
CHAAL00000007441	GO:0043367	CD4-positive, alpha-beta T cell differentiation
CHAAL00000007441	GO:0001776	leukocyte homeostasis
CHAAL00000007441	GO:0050900	leukocyte migration
CHAAL00000007441	GO:0048535	lymph node development
CHAAL00000007441	GO:0030225	macrophage differentiation
CHAAL00000007441	GO:0048541	Peyer's patch development
CHAAL00000007441	GO:0002317	plasma cell differentiation
CHAAL00000007441	GO:0048536	spleen development
CHAAL00000007467	GO:0030183	B cell differentiation
CHAAL00000007467	GO:0002573	myeloid leukocyte differentiation
CHAAL00000007505	GO:0006955	immune response
CHAAL00000007505	GO:1903237	negative regulation of leukocyte tethering or rolling
CHAAL00000007505	GO:0090026	positive regulation of monocyte chemotaxis
CHAAL00000007505	GO:2000406	positive regulation of T cell migration
CHAAL00000007578	GO:0002548	monocyte chemotaxis
CHAAL00000007634	GO:0002230	positive regulation of defense response to virus by host
CHAAL00000007660	GO:0051607	defense response to virus
CHAAL00000007754	GO:0038095	Fc-epsilon receptor signaling pathway
CHAAL00000007754	GO:0002223	stimulatory C-type lectin receptor signaling pathway
CHAAL00000007754	GO:0050852	T cell receptor signaling pathway
CHAAL00000007814	GO:0030097	hemopoiesis
CHAAL00000007905	GO:0030097	hemopoiesis
CHAAL00000007967	GO:0002230	positive regulation of defense response to virus by host
CHAAL00000008061	GO:0048298	positive regulation of isotype switching to IgA isotypes
CHAAL00000008070	GO:0048822	enucleate erythrocyte development
CHAAL00000008117	GO:0050856	regulation of T cell receptor signaling pathway
CHAAL00000008117	GO:0043029	T cell homeostasis
CHAAL00000008192	GO:0071621	granulocyte chemotaxis
CHAAL00000008192	GO:0071674	mononuclear cell migration
CHAAL00000008192	GO:0002682	regulation of immune system process
CHAAL00000008198	GO:0048536	spleen development
CHAAL00000008207	GO:0048538	thymus development
CHAAL00000008303	GO:0045089	positive regulation of innate immune response
CHAAL00000008335	GO:0048821	erythrocyte development
CHAAL00000008379	GO:0010936	negative regulation of macrophage cytokine production
CHAAL00000008394	GO:0006955	immune response
CHAAL00000008425	GO:0030097	hemopoiesis
CHAAL00000008452	GO:0048246	macrophage chemotaxis
CHAAL00000008640	GO:0002726	positive regulation of T cell cytokine production
CHAAL00000008643	GO:0050860	negative regulation of T cell receptor signaling pathway
CHAAL00000008647	GO:0045581	negative regulation of T cell differentiation
CHAAL00000008653	GO:0002230	positive regulation of defense response to virus by host
CHAAL00000008662	GO:0043303	mast cell degranulation
CHAAL00000008694	GO:0002244	hematopoietic progenitor cell differentiation
CHAAL00000008698	GO:0090023	positive regulation of neutrophil chemotaxis
CHAAL00000008724	GO:0071425	hematopoietic stem cell proliferation
CHAAL00000008726	GO:0045646	regulation of erythrocyte differentiation
CHAAL00000008765	GO:0046632	alpha-beta T cell differentiation
CHAAL00000008765	GO:0033153	T cell receptor V(D)J recombination
CHAAL00000008766	GO:0038095	Fc-epsilon receptor signaling pathway
CHAAL00000008766	GO:0002223	stimulatory C-type lectin receptor signaling pathway
CHAAL00000008766	GO:0050852	T cell receptor signaling pathway
CHAAL00000008779	GO:0006955	immune response
CHAAL00000008779	GO:2000503	positive regulation of natural killer cell chemotaxis
CHAAL00000008784	GO:0030218	erythrocyte differentiation
CHAAL00000008829	GO:0043249	erythrocyte maturation
CHAAL00000008879	GO:0043303	mast cell degranulation
CHAAL00000008903	GO:0045580	regulation of T cell differentiation
CHAAL00000008907	GO:0051607	defense response to virus
CHAAL00000008916	GO:0002437	inflammatory response to antigenic stimulus
CHAAL00000008929	GO:0060754	positive regulation of mast cell chemotaxis
CHAAL00000009009	GO:0030217	T cell differentiation
CHAAL00000009031	GO:0030854	positive regulation of granulocyte differentiation
CHAAL00000009033	GO:1900246	positive regulation of RIG-I signaling pathway
CHAAL00000009048	GO:0043304	regulation of mast cell degranulation
CHAAL00000009071	GO:0060907	positive regulation of macrophage cytokine production
CHAAL00000009117	GO:0060334	regulation of interferon-gamma-mediated signaling pathway
CHAAL00000009136	GO:0002244	hematopoietic progenitor cell differentiation
CHAAL00000009147	GO:0006955	immune response
CHAAL00000009244	GO:0002281	macrophage activation involved in immune response
CHAAL00000009260	GO:0060216	definitive hemopoiesis
CHAAL00000009359	GO:0045671	negative regulation of osteoclast differentiation
CHAAL00000009359	GO:0030316	osteoclast differentiation
CHAAL00000009359	GO:0042129	regulation of T cell proliferation
CHAAL00000009359	GO:0033077	T cell differentiation in thymus
CHAAL00000009359	GO:0048538	thymus development
CHAAL00000009370	GO:0002230	positive regulation of defense response to virus by host
CHAAL00000009452	GO:0043305	negative regulation of mast cell degranulation
CHAAL00000009562	GO:0045671	negative regulation of osteoclast differentiation
CHAAL00000009698	GO:0002692	negative regulation of cellular extravasation
CHAAL00000009698	GO:0043314	negative regulation of neutrophil degranulation
CHAAL00000009766	GO:0030218	erythrocyte differentiation
CHAAL00000009766	GO:0048536	spleen development
CHAAL00000009816	GO:0038095	Fc-epsilon receptor signaling pathway
CHAAL00000009816	GO:0050900	leukocyte migration
CHAAL00000009816	GO:0002223	stimulatory C-type lectin receptor signaling pathway
CHAAL00000009823	GO:0051607	defense response to virus
CHAAL00000009835	GO:0042098	T cell proliferation
CHAAL00000009850	GO:0038095	Fc-epsilon receptor signaling pathway
CHAAL00000009860	GO:0060216	definitive hemopoiesis
CHAAL00000009860	GO:0030098	lymphocyte differentiation
CHAAL00000009860	GO:0030099	myeloid cell differentiation
CHAAL00000009892	GO:0030097	hemopoiesis
CHAAL00000009894	GO:0050672	negative regulation of lymphocyte proliferation
CHAAL00000009898	GO:0043367	CD4-positive, alpha-beta T cell differentiation
CHAAL00000009898	GO:0051607	defense response to virus
CHAAL00000009898	GO:2000553	positive regulation of T-helper 2 cell cytokine production
CHAAL00000009929	GO:0045087	innate immune response
CHAAL00000010026	GO:0090027	negative regulation of monocyte chemotaxis
CHAAL00000010036	GO:0050689	negative regulation of defense response to virus by host
CHAAL00000010036	GO:0060339	negative regulation of type I interferon-mediated signaling pathway
CHAAL00000010046	GO:0050868	negative regulation of T cell activation
CHAAL00000010046	GO:0050860	negative regulation of T cell receptor signaling pathway
CHAAL00000010062	GO:0051607	defense response to virus
CHAAL00000010203	GO:0043030	regulation of macrophage activation
CHAAL00000010203	GO:0072539	T-helper 17 cell differentiation
CHAAL00000010205	GO:0036035	osteoclast development
CHAAL00000010253	GO:0019882	antigen processing and presentation
CHAAL00000010253	GO:0043316	cytotoxic T cell degranulation
CHAAL00000010253	GO:0043320	natural killer cell degranulation
CHAAL00000010259	GO:0030183	B cell differentiation
CHAAL00000010259	GO:0048536	spleen development
CHAAL00000010322	GO:0006955	immune response
CHAAL00000010339	GO:0002244	hematopoietic progenitor cell differentiation
CHAAL00000010352	GO:0030853	negative regulation of granulocyte differentiation
CHAAL00000010353	GO:0030853	negative regulation of granulocyte differentiation
CHAAL00000010445	GO:0019886	antigen processing and presentation of exogenous peptide antigen via MHC class II
CHAAL00000010473	GO:0002230	positive regulation of defense response to virus by host
CHAAL00000010490	GO:0045651	positive regulation of macrophage differentiation
CHAAL00000010490	GO:0045657	positive regulation of monocyte differentiation
CHAAL00000010572	GO:0048821	erythrocyte development
CHAAL00000010572	GO:0060218	hematopoietic stem cell differentiation
CHAAL00000010572	GO:0035855	megakaryocyte development
CHAAL00000010572	GO:0030220	platelet formation
CHAAL00000010572	GO:0045059	positive thymic T cell selection
CHAAL00000010572	GO:0048538	thymus development
CHAAL00000010640	GO:0043367	CD4-positive, alpha-beta T cell differentiation
CHAAL00000010640	GO:0043374	CD8-positive, alpha-beta T cell differentiation
CHAAL00000010640	GO:0048538	thymus development
CHAAL00000010664	GO:0038095	Fc-epsilon receptor signaling pathway
CHAAL00000010664	GO:0045087	innate immune response
CHAAL00000010664	GO:0002223	stimulatory C-type lectin receptor signaling pathway
CHAAL00000010664	GO:0050852	T cell receptor signaling pathway
CHAAL00000010680	GO:0002230	positive regulation of defense response to virus by host
CHAAL00000010722	GO:0060215	primitive hemopoiesis
CHAAL00000010764	GO:0038095	Fc-epsilon receptor signaling pathway
CHAAL00000010764	GO:0002223	stimulatory C-type lectin receptor signaling pathway
CHAAL00000010764	GO:0050852	T cell receptor signaling pathway
CHAAL00000010766	GO:0002432	granuloma formation
CHAAL00000010766	GO:0042130	negative regulation of T cell proliferation
CHAAL00000010766	GO:0045670	regulation of osteoclast differentiation
CHAAL00000010766	GO:0035711	T-helper 1 cell activation
CHAAL00000010833	GO:0016445	somatic diversification of immunoglobulins
CHAAL00000010864	GO:0002250	adaptive immune response
CHAAL00000010941	GO:0048538	thymus development
CHAAL00000010952	GO:0050853	B cell receptor signaling pathway
CHAAL00000010952	GO:0050852	T cell receptor signaling pathway
CHAAL00000010952	GO:0048538	thymus development
CHAAL00000010987	GO:0045087	innate immune response
CHAAL00000010987	GO:0002906	negative regulation of mature B cell apoptotic process
CHAAL00000010987	GO:0030890	positive regulation of B cell proliferation
CHAAL00000010987	GO:0061081	positive regulation of myeloid leukocyte cytokine production involved in immune response
CHAAL00000010987	GO:0061078	positive regulation of prostaglandin secretion involved in immune response
CHAAL00000011018	GO:0030217	T cell differentiation
CHAAL00000011023	GO:0050852	T cell receptor signaling pathway
CHAAL00000011068	GO:0030854	positive regulation of granulocyte differentiation
CHAAL00000011068	GO:0045654	positive regulation of megakaryocyte differentiation
CHAAL00000011114	GO:0051607	defense response to virus
CHAAL00000011114	GO:0006955	immune response
CHAAL00000011154	GO:0002230	positive regulation of defense response to virus by host
CHAAL00000011159	GO:0002260	lymphocyte homeostasis
CHAAL00000011159	GO:0060345	spleen trabecula formation
CHAAL00000011252	GO:0006955	immune response
CHAAL00000011379	GO:0030097	hemopoiesis
CHAAL00000011380	GO:0045648	positive regulation of erythrocyte differentiation
CHAAL00000011381	GO:0035855	megakaryocyte development
CHAAL00000011499	GO:0071425	hematopoietic stem cell proliferation
CHAAL00000011506	GO:0002504	antigen processing and presentation of peptide or polysaccharide antigen via MHC class II
CHAAL00000011506	GO:0006955	immune response
CHAAL00000011509	GO:0002385	mucosal immune response
CHAAL00000011561	GO:0002230	positive regulation of defense response to virus by host
CHAAL00000011708	GO:0030183	B cell differentiation
CHAAL00000011815	GO:0019882	antigen processing and presentation
CHAAL00000011854	GO:0019731	antibacterial humoral response
CHAAL00000011854	GO:0019732	antifungal humoral response
CHAAL00000011854	GO:0045087	innate immune response
CHAAL00000011865	GO:0051607	defense response to virus
CHAAL00000011865	GO:0002384	hepatic immune response
CHAAL00000011865	GO:0001781	neutrophil apoptotic process
CHAAL00000011865	GO:0050871	positive regulation of B cell activation
CHAAL00000011865	GO:0042102	positive regulation of T cell proliferation
CHAAL00000011865	GO:0045630	positive regulation of T-helper 2 cell differentiation
CHAAL00000011865	GO:0072540	T-helper 17 cell lineage commitment
CHAAL00000011910	GO:0002262	myeloid cell homeostasis
CHAAL00000011910	GO:0045638	negative regulation of myeloid cell differentiation
CHAAL00000011910	GO:0033030	negative regulation of neutrophil apoptotic process
CHAAL00000011910	GO:0046638	positive regulation of alpha-beta T cell differentiation
CHAAL00000011910	GO:0045059	positive thymic T cell selection
CHAAL00000012002	GO:0036035	osteoclast development
CHAAL00000012011	GO:0045647	negative regulation of erythrocyte differentiation
CHAAL00000012011	GO:0045671	negative regulation of osteoclast differentiation
CHAAL00000012011	GO:0033077	T cell differentiation in thymus
CHAAL00000012011	GO:0048538	thymus development
CHAAL00000012106	GO:0050868	negative regulation of T cell activation
CHAAL00000012110	GO:0042113	B cell activation
CHAAL00000012110	GO:0050853	B cell receptor signaling pathway
CHAAL00000012110	GO:0050861	positive regulation of B cell receptor signaling pathway
CHAAL00000012140	GO:0045087	innate immune response
CHAAL00000012207	GO:0002230	positive regulation of defense response to virus by host
CHAAL00000012234	GO:0006955	immune response
CHAAL00000012236	GO:0090027	negative regulation of monocyte chemotaxis
CHAAL00000012274	GO:0045087	innate immune response
CHAAL00000012327	GO:0045653	negative regulation of megakaryocyte differentiation
CHAAL00000012327	GO:0002230	positive regulation of defense response to virus by host
CHAAL00000012338	GO:0045653	negative regulation of megakaryocyte differentiation
CHAAL00000012338	GO:0002230	positive regulation of defense response to virus by host
CHAAL00000012339	GO:0045653	negative regulation of megakaryocyte differentiation
CHAAL00000012339	GO:0002230	positive regulation of defense response to virus by host
CHAAL00000012345	GO:0045653	negative regulation of megakaryocyte differentiation
CHAAL00000012345	GO:0002230	positive regulation of defense response to virus by host
CHAAL00000012367	GO:0060333	interferon-gamma-mediated signaling pathway
CHAAL00000012426	GO:0045671	negative regulation of osteoclast differentiation
CHAAL00000012457	GO:0035166	post-embryonic hemopoiesis
CHAAL00000012463	GO:0042100	B cell proliferation
CHAAL00000012463	GO:0042098	T cell proliferation
CHAAL00000012500	GO:0046007	negative regulation of activated T cell proliferation
CHAAL00000012549	GO:0006924	activation-induced cell death of T cells
CHAAL00000012550	GO:0006924	activation-induced cell death of T cells
CHAAL00000012575	GO:0030223	neutrophil differentiation
CHAAL00000012575	GO:0002446	neutrophil mediated immunity
CHAAL00000012575	GO:1990266	neutrophil migration
CHAAL00000012579	GO:0002230	positive regulation of defense response to virus by host
CHAAL00000012589	GO:0046651	lymphocyte proliferation
CHAAL00000012612	GO:0001782	B cell homeostasis
CHAAL00000012612	GO:0042100	B cell proliferation
CHAAL00000012612	GO:0050853	B cell receptor signaling pathway
CHAAL00000012612	GO:0002467	germinal center formation
CHAAL00000012612	GO:0006959	humoral immune response
CHAAL00000012612	GO:0030224	monocyte differentiation
CHAAL00000012612	GO:0030220	platelet formation
CHAAL00000012612	GO:0030890	positive regulation of B cell proliferation
CHAAL00000012612	GO:0002634	regulation of germinal center formation
CHAAL00000012612	GO:0045652	regulation of megakaryocyte differentiation
CHAAL00000012655	GO:0060340	positive regulation of type I interferon-mediated signaling pathway
CHAAL00000012686	GO:0030183	B cell differentiation
CHAAL00000012686	GO:0006959	humoral immune response
CHAAL00000012686	GO:0002437	inflammatory response to antigenic stimulus
CHAAL00000012686	GO:0043011	myeloid dendritic cell differentiation
CHAAL00000012745	GO:0010759	positive regulation of macrophage chemotaxis
CHAAL00000012780	GO:0045672	positive regulation of osteoclast differentiation
CHAAL00000012790	GO:0033077	T cell differentiation in thymus
CHAAL00000012842	GO:0030097	hemopoiesis
CHAAL00000012985	GO:0050687	negative regulation of defense response to virus
CHAAL00000013046	GO:0030851	granulocyte differentiation
CHAAL00000013046	GO:0030225	macrophage differentiation
CHAAL00000013053	GO:0034101	erythrocyte homeostasis
CHAAL00000013071	GO:0050853	B cell receptor signaling pathway
CHAAL00000013089	GO:0019886	antigen processing and presentation of exogenous peptide antigen via MHC class II
CHAAL00000013091	GO:0060216	definitive hemopoiesis
CHAAL00000013091	GO:0035854	eosinophil fate commitment
CHAAL00000013091	GO:0045650	negative regulation of macrophage differentiation
CHAAL00000013091	GO:0045648	positive regulation of erythrocyte differentiation
CHAAL00000013091	GO:0045654	positive regulation of megakaryocyte differentiation
CHAAL00000013091	GO:0010725	regulation of primitive erythrocyte differentiation
CHAAL00000013110	GO:0019731	antibacterial humoral response
CHAAL00000013110	GO:0002227	innate immune response in mucosa
CHAAL00000013126	GO:0019882	antigen processing and presentation
CHAAL00000013155	GO:0030593	neutrophil chemotaxis
CHAAL00000013158	GO:0019882	antigen processing and presentation
CHAAL00000013207	GO:0030593	neutrophil chemotaxis
CHAAL00000013207	GO:0001780	neutrophil homeostasis
CHAAL00000013207	GO:0050852	T cell receptor signaling pathway
CHAAL00000013260	GO:0051607	defense response to virus
CHAAL00000013288	GO:0006955	immune response
CHAAL00000013302	GO:0045191	regulation of isotype switching
CHAAL00000013312	GO:1903905	positive regulation of establishment of T cell polarity
CHAAL00000013370	GO:0050851	antigen receptor-mediated signaling pathway
CHAAL00000013370	GO:0001922	B-1 B cell homeostasis
CHAAL00000013387	GO:0030889	negative regulation of B cell proliferation
CHAAL00000013387	GO:0045579	positive regulation of B cell differentiation
CHAAL00000013388	GO:0019883	antigen processing and presentation of endogenous antigen
CHAAL00000013388	GO:0045060	negative thymic T cell selection
CHAAL00000013425	GO:0033080	immature T cell proliferation in thymus
CHAAL00000013426	GO:0036336	dendritic cell migration
CHAAL00000013426	GO:0038096	Fc-gamma receptor signaling pathway involved in phagocytosis
CHAAL00000013426	GO:0030225	macrophage differentiation
CHAAL00000013426	GO:0031295	T cell costimulation
CHAAL00000013433	GO:0001782	B cell homeostasis
CHAAL00000013433	GO:0002358	B cell homeostatic proliferation
CHAAL00000013433	GO:0002352	B cell negative selection
CHAAL00000013433	GO:1990117	B cell receptor apoptotic signaling pathway
CHAAL00000013433	GO:0002262	myeloid cell homeostasis
CHAAL00000013433	GO:0001777	T cell homeostatic proliferation
CHAAL00000013593	GO:0030218	erythrocyte differentiation
CHAAL00000013624	GO:0030183	B cell differentiation
CHAAL00000013624	GO:0030890	positive regulation of B cell proliferation
CHAAL00000013624	GO:0048295	positive regulation of isotype switching to IgE isotypes
CHAAL00000013695	GO:0097531	mast cell migration
CHAAL00000013695	GO:0045670	regulation of osteoclast differentiation
CHAAL00000013741	GO:0030099	myeloid cell differentiation
CHAAL00000013781	GO:0002862	negative regulation of inflammatory response to antigenic stimulus
CHAAL00000013940	GO:0038096	Fc-gamma receptor signaling pathway involved in phagocytosis
CHAAL00000014081	GO:0042271	susceptibility to natural killer cell mediated cytotoxicity
CHAAL00000014195	GO:0002244	hematopoietic progenitor cell differentiation
CHAAL00000014224	GO:0002230	positive regulation of defense response to virus by host
CHAAL00000014271	GO:0071346	cellular response to interferon-gamma
CHAAL00000014313	GO:0045579	positive regulation of B cell differentiation
CHAAL00000014327	GO:0030888	regulation of B cell proliferation
CHAAL00000014422	GO:0050853	B cell receptor signaling pathway
CHAAL00000014422	GO:0002467	germinal center formation
CHAAL00000014467	GO:0032816	positive regulation of natural killer cell activation
CHAAL00000014471	GO:0002230	positive regulation of defense response to virus by host
CHAAL00000014676	GO:0046651	lymphocyte proliferation
CHAAL00000014682	GO:0060218	hematopoietic stem cell differentiation
CHAAL00000014682	GO:0045578	negative regulation of B cell differentiation
CHAAL00000014682	GO:0045671	negative regulation of osteoclast differentiation
CHAAL00000014693	GO:0071707	immunoglobulin heavy chain V-D-J recombination
CHAAL00000014693	GO:0048535	lymph node development
CHAAL00000014693	GO:0016446	somatic hypermutation of immunoglobulin genes
CHAAL00000014693	GO:0048536	spleen development
CHAAL00000014695	GO:0033081	regulation of T cell differentiation in thymus
CHAAL00000014698	GO:0045089	positive regulation of innate immune response
CHAAL00000014722	GO:0043353	enucleate erythrocyte differentiation
CHAAL00000014723	GO:0010724	regulation of definitive erythrocyte differentiation
CHAAL00000014741	GO:0090023	positive regulation of neutrophil chemotaxis
CHAAL00000014741	GO:0060753	regulation of mast cell chemotaxis
CHAAL00000014741	GO:0043304	regulation of mast cell degranulation
CHAAL00000014741	GO:0042129	regulation of T cell proliferation
CHAAL00000014884	GO:0030888	regulation of B cell proliferation
CHAAL00000014900	GO:0033152	immunoglobulin V(D)J recombination
CHAAL00000014900	GO:0002639	positive regulation of immunoglobulin production
CHAAL00000014900	GO:0002329	pre-B cell differentiation
CHAAL00000014900	GO:0061470	T follicular helper cell differentiation
CHAAL00000014912	GO:0043308	eosinophil degranulation
CHAAL00000014924	GO:0002376	immune system process
CHAAL00000015015	GO:0031295	T cell costimulation
CHAAL00000015022	GO:0048538	thymus development
CHAAL00000015051	GO:0097531	mast cell migration
CHAAL00000015051	GO:0001779	natural killer cell differentiation
CHAAL00000015051	GO:0045647	negative regulation of erythrocyte differentiation
CHAAL00000015051	GO:0048541	Peyer's patch development
CHAAL00000015051	GO:0042104	positive regulation of activated T cell proliferation
CHAAL00000015051	GO:0045579	positive regulation of B cell differentiation
CHAAL00000015051	GO:0045588	positive regulation of gamma-delta T cell differentiation
CHAAL00000015051	GO:0032825	positive regulation of natural killer cell differentiation
CHAAL00000015051	GO:0045954	positive regulation of natural killer cell mediated cytotoxicity
CHAAL00000015051	GO:0032819	positive regulation of natural killer cell proliferation
CHAAL00000015051	GO:0033077	T cell differentiation in thymus
CHAAL00000015051	GO:0043029	T cell homeostasis
CHAAL00000015054	GO:0045637	regulation of myeloid cell differentiation
CHAAL00000015151	GO:0019882	antigen processing and presentation
CHAAL00000015172	GO:1902035	positive regulation of hematopoietic stem cell proliferation
CHAAL00000015172	GO:1901532	regulation of hematopoietic progenitor cell differentiation
CHAAL00000015176	GO:0002315	marginal zone B cell differentiation
CHAAL00000015176	GO:0045638	negative regulation of myeloid cell differentiation
CHAAL00000015269	GO:0019886	antigen processing and presentation of exogenous peptide antigen via MHC class II
CHAAL00000015374	GO:0043369	CD4-positive or CD8-positive, alpha-beta T cell lineage commitment
CHAAL00000015374	GO:0002320	lymphoid progenitor cell differentiation
CHAAL00000015374	GO:0046639	negative regulation of alpha-beta T cell differentiation
CHAAL00000015374	GO:0042130	negative regulation of T cell proliferation
CHAAL00000015374	GO:0045060	negative thymic T cell selection
CHAAL00000015374	GO:0046638	positive regulation of alpha-beta T cell differentiation
CHAAL00000015374	GO:0033092	positive regulation of immature T cell proliferation in thymus
CHAAL00000015374	GO:0045059	positive thymic T cell selection
CHAAL00000015374	GO:0048538	thymus development
CHAAL00000015409	GO:0030316	osteoclast differentiation
CHAAL00000015459	GO:0030593	neutrophil chemotaxis
CHAAL00000015459	GO:0002690	positive regulation of leukocyte chemotaxis
CHAAL00000015494	GO:0038096	Fc-gamma receptor signaling pathway involved in phagocytosis
CHAAL00000015494	GO:0002456	T cell mediated immunity
CHAAL00000015494	GO:0072678	T cell migration
